# Supplementary material for: Polarization of M2 macrophages requires Lamtor1 that integrates cytokine and amino-acid signals
Source: Nat Commun. 2016 Oct 12;7:13130. doi: 10.1038/ncomms13130 (PMC5064021; doi:10.1038/ncomms13130)
Supplement: Supplementary Data 1 — Lists of genes in microarray; It is a multi-tabbed excel file. [file ncomms13130-s2.xlsx]

## Sheet: p18KO-2FC
Symbol	Entrez Gene Name	Probe ID	Fold Change
0610009E02Rik	RIKEN cDNA 0610009E02 gene	A_55_P2235911	-2.394
0610025J13Rik	RIKEN cDNA 0610025J13 gene	A_52_P474699	2.405
0610042G04Rik	RIKEN cDNA 0610042G04 gene	A_55_P2163128	-2.023
1110002J07Rik	RIKEN cDNA 1110002J07 gene	A_55_P2368098	-2.769
1110035H17Rik	RIKEN cDNA 1110035H17 gene	A_52_P185054	-4.087
1500009L16Rik	RIKEN cDNA 1500009L16 gene	A_55_P2126790	2.513
1500017E21Rik	RIKEN cDNA 1500017E21 gene	A_55_P2097998	-30.635
1500026H17Rik	RIKEN cDNA 1500026H17 gene	A_52_P574945	3.246
1500032P08Rik	RIKEN cDNA 1500032P08 gene	A_55_P2327518	-2.236
1600010M07Rik	RIKEN cDNA 1600010M07 gene	A_55_P2011565	-2.501
1600020E01Rik	RIKEN cDNA 1600020E01 gene	A_55_P2356840	-2.23
1600022D10Rik	RIKEN cDNA 1600022D10 gene	A_55_P2222557	-8.006
1700001D01Rik	RIKEN cDNA 1700001D01 gene	A_55_P2289829	-5.34
1700001F09Rik (includes others)	predicted gene 5800	A_55_P1985238	3.444
1700001J03Rik (includes others)	RIKEN cDNA 1700001J03 gene	A_55_P1997534	3.601
1700001L05Rik	RIKEN cDNA 1700001L05 gene	A_55_P2404484	-2.051
1700003F12Rik	RIKEN cDNA 1700003F12 gene	A_51_P119358	15.378
1700007K09Rik	RIKEN cDNA 1700007K09 gene	A_51_P300395	2.302
1700009N14Rik	RIKEN cDNA 1700009N14 gene	A_52_P464228	23.175
1700010L04Rik	RIKEN cDNA 1700010L04 gene	A_55_P2007381	4.888
1700012B07Rik	RIKEN cDNA 1700012B07 gene	A_55_P1983688	-36.934
1700019P21Rik	RIKEN cDNA 1700019P21 gene	A_55_P2039518	-94.369
1700022N22Rik	RIKEN cDNA 1700022N22 gene	A_55_P2170827	2.227
1700023D09Rik	RIKEN cDNA 1700023D09 gene	A_55_P2246945	6.953
1700023F02Rik	RIKEN cDNA 1700023F02 gene	A_66_P136735	2.576
1700023F06Rik	RIKEN cDNA 1700023F06 gene	A_55_P2133835	3.564
1700025F22Rik	RIKEN cDNA 1700025F22 gene	A_51_P246092	2.122
1700028J19Rik	RIKEN cDNA 1700028J19 gene	A_55_P2013863	3.256
1700037F03Rik	RIKEN cDNA 1700037F03 gene	A_55_P2278551	-2.259
1700039I01Rik	RIKEN cDNA 1700039I01 gene	A_55_P2016691	4.458
1700040D17Rik	RIKEN cDNA 1700040D17 gene	A_55_P2313133	-3.354
1700046C09Rik	RIKEN cDNA 1700046C09 gene	A_52_P714497	20.549
1700047E10Rik	RIKEN cDNA 1700047E10 gene	A_55_P2294109	-4.223
1700048F04Rik	RIKEN cDNA 1700048F04 gene	A_55_P2302978	-2.883
1700049J03Rik	RIKEN cDNA 1700049J03 gene	A_55_P2027678	2.437
1700054O19Rik	RIKEN cDNA 1700054O19 gene	A_55_P2118873	-2.152
1700055D18Rik	RIKEN cDNA 1700055D18 gene	A_55_P2046504	-3.845
1700058M13Rik	RIKEN cDNA 1700058M13 gene	A_55_P2214580	18.73
1700060J05Rik	RIKEN cDNA 1700060J05 gene	A_55_P2325568	-2.307
1700061G19Rik	RIKEN cDNA 1700061G19 gene	A_55_P2019694	2.23
1700065D16Rik	RIKEN cDNA 1700065D16 gene	A_52_P112033	32.466
1700066C05Rik	RIKEN cDNA 1700066C05 gene	A_55_P2071513	-2.828
1700067P10Rik	RIKEN cDNA 1700067P10 gene	A_51_P271268	10.701
1700083H02Rik	RIKEN cDNA 1700083H02 gene	A_52_P662998	2.104
1700084D21Rik	RIKEN cDNA 1700084D21 gene	A_66_P129940	-2.483
1700091H14Rik	RIKEN cDNA 1700091H14 gene	A_55_P2060269	16.8
1700094M24Rik	RIKEN cDNA 1700094M24 gene	A_66_P135166	-2.15
1700095A21Rik	RIKEN cDNA 1700095A21 gene	A_55_P2404823	-5.524
1700097M23Rik	RIKEN cDNA 1700097M23 gene	A_55_P2211519	-2.374
1700097N02Rik	RIKEN cDNA 1700097N02 gene	A_55_P2173457	-2.399
1700101I11Rik	RIKEN cDNA 1700101I11 gene	A_55_P2342030	3.872
1700101I19Rik	RIKEN cDNA 1700101I19 gene	A_55_P1988809	-3.497
1700109G14Rik	RIKEN cDNA 1700109G14 gene	A_55_P2414435	2.136
1700109K24Rik	RIKEN cDNA 1700109K24 gene	A_55_P2345116	-2.667
1700110I01Rik	RIKEN cDNA 1700110I01 gene	A_55_P2067463	-2.821
1700122H20Rik	RIKEN cDNA 1700122H20 gene	A_55_P2061796	4.949
1700122O11Rik	RIKEN cDNA 1700122O11 gene	A_51_P139096	-5.441
1700123M08Rik	RIKEN cDNA 1700123M08 gene	A_55_P2227217	2.832
1700128A07Rik	RIKEN cDNA 1700128A07 gene	A_55_P2245239	-2.002
1700129O19Rik	RIKEN cDNA 1700129O19 gene	A_55_P2351870	2.086
1810019D21Rik	RIKEN cDNA 1810019D21 gene	A_55_P2340593	-2.006
1810020O05Rik	Riken cDNA 1810020O05 gene	A_55_P2180481	-2.673
1810032O08Rik	RIKEN cDNA 1810032O08 gene	A_55_P2126444	-2.736
1810062O18Rik	RIKEN cDNA 1810062O18 gene	A_55_P2206496	-3.904
2010007H06Rik	RIKEN cDNA 2010007H06 gene	A_55_P2391759	6.678
2010308F09Rik	RIKEN cDNA 2010308F09 gene	A_55_P2243391	-2.798
2210008F06Rik	RIKEN cDNA 2210008F06 gene	A_55_P2031611	4.167
2210011G09Rik	RIKEN cDNA 2210011G09 gene	A_55_P2412924	3.516
2210011K15Rik	RIKEN cDNA 2210011K15 gene	A_55_P2282830	2.355
2210406H18Rik	RIKEN cDNA 2210406H18 gene	A_55_P2404808	2.282
2210408K08Rik	RIKEN cDNA 2210408K08 gene	A_55_P2263762	2.152
2300003K06Rik	RIKEN cDNA 2300003K06 gene	A_55_P2043877	-2.285
2310003L06Rik	RIKEN cDNA 2310003L06 gene	A_51_P376778	-21.401
2310015D24Rik	RIKEN cDNA 2310015D24 gene	A_55_P2001173	5.463
2310016D23Rik	RIKEN cDNA 2310016D23 gene	A_55_P2074883	8.483
2310026I22Rik	RIKEN cDNA 2310026I22 gene	A_55_P2308117	-20.971
2310040G24Rik	RIKEN cDNA 2310040G24 gene	A_66_P119350	-2.301
2310046K23Rik	RIKEN cDNA 2310046K23 gene	A_66_P114244	2.39
2310079F09Rik	RIKEN cDNA 2310079F09 gene	A_55_P2201454	-12.419
2410003L11Rik	RIKEN cDNA 2410003L11 gene	A_52_P1114640	-2.537
2410124H12Rik	RIKEN cDNA 2410124H12 gene	A_51_P264534	-33.093
2500002B13Rik	RIKEN cDNA 2500002B13 gene	A_55_P2216561	3.605
2500004C02Rik	RIKEN cDNA 2500004C02 gene	A_66_P125959	2.72
2610005L07Rik	cadherin 11 pseudogene	A_55_P2012157	-3.55
2610020P09Rik	RIKEN cDNA 2610020P09 gene	A_55_P2363902	-2.491
2610029K11Rik	RIKEN cDNA 2610029K11 gene	A_55_P2354531	-2.173
2610203C22Rik	RIKEN cDNA 2610203C22 gene	A_55_P1992222	-9.723
2610318N02Rik	RIKEN cDNA 2610318N02 gene	A_55_P2029420	2.522
2700046G09Rik	RIKEN cDNA 2700046G09 gene	A_55_P2110875	2.865
2700078F05Rik	RIKEN cDNA 2700078F05 gene	A_55_P2322981	2.368
2810021J22Rik	RIKEN cDNA 2810021J22 gene	A_55_P2148333	-2.814
2810403G07Rik	RIKEN cDNA 2810403G07 gene	A_55_P2291796	-2.229
2810405F17Rik	RIKEN cDNA 2810405F17 gene	A_55_P2326205	-2.785
2810408A11Rik	RIKEN cDNA 2810408A11 gene	A_66_P130612	-2.49
2810416G20Rik	RIKEN cDNA 2810416G20 gene	A_55_P2010048	3.33
2810433D01Rik	RIKEN cDNA 2810433D01 gene	A_55_P2037672	2.196
2810449G22Rik	RIKEN cDNA 2810449G22 gene	A_55_P2419091	-2.645
2810468N07Rik	RIKEN cDNA 2810468N07 gene	A_55_P2425938	2.39
2900041M22Rik	RIKEN cDNA 2900041M22 gene	A_55_P2062314	2.35
2900054C01Rik	RIKEN cDNA 2900054C01 gene	A_55_P2217831	-2.815
2900076A13Rik	RIKEN cDNA 2900076A13 gene	A_55_P2251181	-2.123
2900079G21Rik	RIKEN cDNA 2900079G21 gene	A_52_P456243	2.07
3021401N23Rik	RIKEN cDNA 3021401N23 gene	A_52_P834112	-8.339
3110099E03Rik	RIKEN cDNA 3110099E03 gene	A_55_P2035311	-2.197
3300005D01Rik	RIKEN cDNA 3300005D01 gene	A_66_P107129	-4.625
3830403N18Rik/Xlr	X-linked lymphocyte-regulated	A_55_P2162792	-3.195
3830408C21Rik	RIKEN cDNA 3830408C21 gene	A_55_P2278845	-4.227
3830417A13Rik	RIKEN cDNA 3830417A13 gene	A_51_P371867	-2.389
4631405K08Rik	RIKEN cDNA 4631405K08 gene	A_55_P2388428	-2.269
4632427E13Rik	RIKEN cDNA 4632427E13 gene	A_66_P111216	-2.195
4731420N21	uncharacterized protein 4731420N21	A_55_P2193419	-2.028
4732423E21Rik	RIKEN cDNA 4732423E21 gene	A_55_P2210213	-4.073
4732440D04Rik	RIKEN cDNA 4732440D04 gene	A_55_P2168791	-2.372
4831407H17Rik	RIKEN cDNA 4831407H17 gene	A_55_P2335768	-2.585
4833412C15Rik	RIKEN cDNA 4833412C15 gene	A_55_P2300071	-4.496
4833413E03Rik	RIKEN cDNA 4833413E03 gene	A_51_P100768	6.176
4833419A21Rik	RIKEN cDNA 4833419A21 gene	A_55_P2220683	2.531
4833419G08Rik	RIKEN cDNA 4833419G08 gene	A_66_P138585	-2.873
4833423E24Rik	RIKEN cDNA 4833423E24 gene	A_66_P106783	-2.43
4833441D16Rik	RIKEN cDNA 4833441D16 gene	A_55_P2372198	2.149
4921504E06Rik	RIKEN cDNA 4921504E06 gene	A_55_P1980946	-2.614
4921507L20Rik	alkB homolog 3, opposite strand 1	A_51_P471911	8.505
4921515L22Rik	RIKEN cDNA 4921515L22 gene	A_55_P2305045	2.864
4921528I07Rik (includes others)	predicted gene 10634	A_55_P2004471	-3.626
4921534A09Rik	RIKEN cDNA 4921534A09 gene	A_55_P2064721	-2.374
4930402D18Rik	RIKEN cDNA 4930402D18 gene	A_55_P2257306	-3.682
4930404H24Rik	RIKEN cDNA 4930404H24 gene	A_55_P2118067	-15.783
4930406D18Rik	RIKEN cDNA 4930406D18 gene	A_55_P2363170	-3.145
4930412C18Rik	RIKEN cDNA 4930412C18 gene	A_55_P2196185	-2.687
4930414N06Rik	RIKEN cDNA 4930414N06 gene	A_55_P2196797	-2.203
4930415C11Rik	RIKEN cDNA 4930415C11 gene	A_55_P2198983	6.396
4930417O22Rik	RIKEN cDNA 4930417O22 gene	A_51_P249363	-2.178
4930423D22Rik	RIKEN cDNA 4930423D22 gene	A_55_P2200429	-3.366
4930431P03Rik	RIKEN cDNA 4930431P03 gene	A_55_P2408112	-2.568
4930434J06Rik	RIKEN cDNA 4930434J06 gene	A_55_P2242510	-2.233
4930434J08Rik	RIKEN cDNA 4930434J08 gene	A_55_P2410711	-6.15
4930435N07Rik	RIKEN cDNA 4930435N07 gene	A_55_P2404479	2.145
4930438A08Rik	RIKEN cDNA 4930438A08 gene	A_55_P2084089	2.806
4930440C22Rik	RIKEN cDNA 4930440C22 gene	A_55_P2419519	3.692
4930443G03Rik	RIKEN cDNA 4930443G03 gene	A_55_P2343401	-2.033
4930447F24Rik	RIKEN cDNA 4930447F24 gene	A_55_P2236138	13.446
4930447J18Rik	RIKEN cDNA 4930447J18 gene	A_66_P123432	-2.026
4930451E10Rik	RIKEN cDNA 4930451E10 gene	A_52_P624599	2.498
4930453O03Rik	RIKEN cDNA 4930453O03 gene	A_55_P2321493	88.41
4930458A03Rik	RIKEN cDNA 4930458A03 gene	A_66_P113215	-8.619
4930465M20Rik	RIKEN cDNA 4930465M20 gene	A_55_P2397999	2.068
4930469K13Rik	RIKEN cDNA 4930469K13 gene	A_55_P2214348	-2.31
4930471E19Rik	RIKEN cDNA 4930471E19 gene	A_55_P2362877	3.745
4930474G06Rik	RIKEN cDNA 4930474G06 gene	A_55_P2330173	-4.175
4930474N09Rik	RIKEN cDNA 4930474N09 gene	A_55_P2276761	-4.141
4930478P22Rik	RIKEN cDNA 4930478P22 gene	A_55_P2283116	3.654
4930480G23Rik	RIKEN cDNA 4930480G23 gene	A_55_P2361927	2.646
4930483J18Rik	RIKEN cDNA 4930483J18 gene	A_51_P176752	-2.311
4930487D11Rik	RIKEN cDNA 4930487D11 gene	A_66_P114158	-2.35
4930500F04Rik	RIKEN cDNA 4930500F04 gene	A_55_P2335185	2.034
4930500H12Rik	RIKEN cDNA 4930500H12 gene	A_55_P2320328	-7.601
4930509E16Rik	RIKEN cDNA 4930509E16 gene	A_66_P104624	-2.168
4930511E03Rik	RIKEN cDNA 4930511E03 gene	A_55_P2247010	2.111
4930511M06Rik	RIKEN cDNA 4930511M06 gene	A_52_P244309	3.184
4930512J16Rik	RIKEN cDNA 4930512J16 gene	A_55_P2082060	3.292
4930512M02Rik	RIKEN cDNA 4930512M02 gene	A_66_P138210	-3.089
4930515L03Rik	RIKEN cDNA 4930515L03 gene	A_55_P2170851	3.976
4930519E07Rik	RIKEN cDNA 4930519E07 gene	A_55_P2235951	-2.07
4930519F16Rik	RIKEN cDNA 4930519F16 gene	A_55_P2127482	3.448
4930519N06Rik	RIKEN cDNA 4930519N06 gene	A_55_P2287611	2.229
4930524C18Rik	RIKEN cDNA 4930524C18 gene	A_55_P2316863	-3.583
4930528J11Rik	RIKEN cDNA 4930528J11 gene	A_55_P2270437	2.398
4930532I03Rik	RIKEN cDNA 4930532I03 gene	A_55_P2343929	-3.256
4930533B01Rik	RIKEN cDNA 4930533B01 gene	A_55_P2196442	-20.791
4930548H24Rik	RIKEN cDNA 4930548H24 gene	A_51_P400054	-7.369
4930550C17Rik	RIKEN cDNA 4930550C17 gene	A_55_P2374212	2.748
4930551O13Rik	RIKEN cDNA 4930551O13 gene	A_55_P2216822	3.828
4930552P12Rik	RIKEN cDNA 4930552P12 gene	A_55_P2387865	-2.041
4930555B11Rik	RIKEN cDNA 4930555B11 gene	A_55_P2306858	2.001
4930556A20Rik	RIKEN cDNA 4930556A20 gene	A_55_P2029260	-2.696
4930556H04Rik	RIKEN cDNA 4930556H04 gene	A_55_P2344244	-7.548
4930556M19Rik	RIKEN cDNA 4930556M19 gene	A_52_P182391	2.728
4930567K20Rik	RIKEN cDNA 4930567K20 gene	A_55_P2217807	2.057
4930579K19Rik	RIKEN cDNA 4930579K19 gene	A_55_P2118881	-89.987
4930588K23Rik	RIKEN cDNA 4930588K23 gene	A_55_P2048808	-2.734
4930589L23Rik	RIKEN cDNA 4930589L23 gene	A_55_P1958951	2.117
4930594M17Rik	RIKEN cDNA 4930594M17 gene	A_55_P2188609	-2.821
4930599N23Rik	RIKEN cDNA 4930599N23 gene	A_66_P100586	-2.712
4931408D14Rik	RIKEN cDNA 4931408D14 gene	A_55_P2415472	2.242
4932413F04Rik	RIKEN cDNA 4932413F04 gene	A_66_P104559	-5.985
4933400A11Rik	capping protein (actin filament) muscle Z-line, alpha 1 pseudogene	A_66_P127223	-104.646
4933400C23Rik	RIKEN cDNA 4933400C23 gene	A_55_P2362955	2.68
4933401D09Rik	RIKEN cDNA 4933401D09 gene	A_55_P2360356	-2.06
4933402C06Rik	RIKEN cDNA 4933402C06 gene	A_55_P2353853	2.458
4933404G15Rik	RIKEN cDNA 4933404G15 gene	A_55_P1963495	2.531
4933406B15Rik	RIKEN cDNA 4933406B15 gene	A_55_P2269983	-60.865
4933406F09Rik	RIKEN cDNA 4933406F09 gene	A_55_P2145333	2.452
4933407E14Rik	RIKEN cDNA 4933407E14 gene	A_55_P2253284	4.046
4933408A14Rik	RIKEN cDNA 4933408A14 gene	A_55_P2306690	3.202
4933411E02Rik	RIKEN cDNA 4933411E02 gene	A_55_P2305430	-3.044
4933415J04Rik	RIKEN cDNA 4933415J04 gene	A_55_P2391499	2.127
4933416A02Rik	RIKEN cDNA 4933416A02 gene	A_55_P2250514	2.187
4933417E11Rik	RIKEN cDNA 4933417E11 gene	A_55_P2213418	-16.185
4933423P22Rik	RIKEN cDNA 4933423P22 gene	A_55_P2032355	2.014
4933425L06Rik	RIKEN cDNA 4933425L06 gene	A_51_P309556	30.974
4933428C20Rik	RIKEN cDNA 4933428C20 gene	A_55_P2334177	-2.847
4933432I03Rik	RIKEN cDNA 4933432I03 gene	A_55_P2282421	18.959
4933436F18Rik	RIKEN cDNA 4933436F18 gene	A_55_P2424702	2.069
4933439C10Rik	RIKEN cDNA 4933439C10 gene	A_51_P408749	-2.488
4933439N14Rik	RIKEN cDNA 4933439N14 gene	A_55_P2378030	-20.352
5031425E22Rik	RIKEN cDNA 5031425E22 gene	A_55_P1959560	-2.155
5031425F14Rik	RIKEN cDNA 5031425F14 gene	A_55_P2327440	-4.438
5033406O09Rik	RIKEN cDNA 5033406O09 gene	A_55_P2324976	-3.253
5033417F24Rik	RIKEN cDNA 5033417F24 gene	A_55_P1996414	3.131
5033418A18Rik	RIKEN cDNA 5033418A18 gene	A_55_P2226660	-2.156
5033425G24Rik	RIKEN cDNA 5033425G24 gene	A_55_P2028936	-2.283
5330431K02Rik	RIKEN cDNA 5330431K02 gene	A_55_P2315921	2.089
5330438D12Rik	RIKEN cDNA 5330438D12 gene	A_55_P2372902	-2.036
5430420F09Rik	RIKEN cDNA 5430420F09 gene	A_55_P2278965	-3.052
5430440L12Rik	RIKEN cDNA 5430440L12 gene	A_55_P2380627	2.528
5730403I07Rik	RIKEN cDNA 5730403I07 gene	A_55_P2080095	-2.424
5730412P04Rik	RIKEN cDNA 5730412P04 gene	A_55_P2195853	2.558
5730414N17Rik	RIKEN cDNA 5730414N17 gene	A_55_P2279957	5.682
5730420D15Rik	RIKEN cDNA 5730420D15 gene	A_55_P2422248	2.652
5730422E09Rik	RIKEN cDNA 5730422E09 gene	A_55_P2228710	2.531
5730433K22Rik	RIKEN cDNA 5730433K22 gene	A_55_P2423463	3.746
5730488B01Rik	RIKEN cDNA 5730488B01 gene	A_55_P2121091	2.547
5730522E02Rik	RIKEN cDNA 5730522E02 gene	A_55_P2150145	-2.295
5830405M20Rik	RIKEN cDNA 5830405M20 gene	A_55_P2219257	-2.001
5830407E08Rik	RIKEN cDNA 5830407E08 gene	A_55_P2246344	-2.545
5830408C22Rik	RIKEN cDNA 5830408C22 gene	A_52_P359257	-4.171
5830415G21Rik	RIKEN cDNA 5830415G21 gene	A_55_P2205186	2.213
5830416I19Rik	RIKEN cDNA 5830416I19 gene	A_55_P2008434	6.175
5830420C07Rik	RIKEN cDNA 5830420C07 gene	A_55_P2198648	-2.207
5830432E09Rik	RIKEN cDNA 5830432E09 gene	A_55_P2241663	-2.472
5830469G19Rik	RIKEN cDNA 5830469G19 gene	A_55_P2192729	-2.543
5830472F04Rik	RIKEN cDNA 5830472F04 gene	A_51_P464118	-2.198
5830473C10Rik	RIKEN cDNA 5830473C10 gene	A_55_P2096174	14.283
5930430L01Rik	RIKEN cDNA 5930430L01 gene	A_55_P2279927	5.503
5930433N17Rik	RIKEN cDNA 5930433N17 gene	A_55_P2322555	-2.087
5930436O19Rik	RIKEN cDNA 5930436O19 gene	A_55_P2371984	-2.025
6030443J06Rik	RIKEN cDNA 6030443J06 gene	A_55_P2282984	3.757
6030451C04Rik	RIKEN cDNA 6030451C04 gene	A_55_P2328787	4.526
6030458E02Rik	RIKEN cDNA 6030458E02 gene	A_55_P2204396	-9.541
6230400D17Rik	RIKEN cDNA 6230400D17 gene	A_55_P2324360	2.398
6330407A03Rik	RIKEN cDNA 6330407A03 gene	A_55_P2238406	-3.408
6330415B21Rik	RIKEN cDNA 6330415B21 gene	A_55_P2279762	2.185
6330522J23Rik	RIKEN cDNA 6330522J23 gene	A_55_P2266285	-2.68
6330575P09Rik	RIKEN cDNA 6330575P09 gene	A_55_P2420983	-2.18
6430503K07Rik	RIKEN cDNA 6430503K07 gene	A_55_P1957148	8.394
6430531B16Rik	RIKEN cDNA 6430531B16 gene	A_55_P2133826	-5.149
6430706H07Rik	RIKEN cDNA 6430706H07 gene	A_55_P2381821	4.526
6530402F18Rik	RIKEN cDNA 6530402F18 gene	A_55_P2248556	-2.279
6530409C15Rik	RIKEN cDNA 6530409C15 gene	A_55_P2130438	2.655
6720432D03Rik	RIKEN cDNA 6720432D03 gene	A_66_P123538	5.286
6720462K09Rik	RIKEN cDNA 6720462K09 gene	A_55_P2286650	-3.108
6720473M08Rik	RIKEN cDNA 6720473M08 gene	A_55_P2193064	-2.92
6720474J12Rik	RIKEN cDNA 6720474J12 gene	A_55_P2211793	-5.512
6820426E19Rik	RIKEN cDNA 6820426E19 gene	A_55_P2208463	-2.564
7630403G23Rik	RIKEN cDNA 7630403G23 gene	A_55_P2409038	2.961
8030402F09Rik	RIKEN cDNA 8030402F09 gene	A_55_P2364916	-2.11
8030411F24Rik	RIKEN cDNA 8030411F24 gene	A_55_P2000598	-2.316
8030451A03Rik	RIKEN cDNA 8030451A03 gene	A_52_P322474	-5.793
8030453O22Rik	RIKEN cDNA 8030453O22 gene	A_55_P2383897	-2.8
8030494B02Rik	Riken cDNA 8030494B02 gene	A_55_P2349752	-2.653
8030498J20Rik	RIKEN cDNA 8030498J20 gene	A_55_P2346619	-3.643
8430422H06Rik	RIKEN cDNA 8430422H06 gene	A_55_P2245532	26.561
8430423G03Rik	RIKEN cDNA 8430423G03 gene	A_66_P126931	-3.198
8430426J06Rik	RIKEN cDNA 8430426J06 gene	A_55_P2416494	-13.756
8430432A02Rik	RIKEN cDNA 8430432A02 gene	A_51_P472078	-2.196
9030405F24Rik	RIKEN cDNA 9030405F24 gene	A_55_P2243728	-2.67
9030624G23Rik (includes others)	predicted gene 9257	A_55_P2179925	-2.749
9130015A21Rik	RIKEN cDNA 9130015A21 gene	A_55_P1998737	3.743
9130020K20Rik	RIKEN cDNA 9130020K20 gene	A_55_P2402134	-2.181
9130024F11Rik	RIKEN cDNA 9130024F11 gene	A_51_P494293	-2.939
9130204L05Rik (includes others)	RIKEN cDNA 9130204L05 gene	A_55_P2018199	-2.715
9230106L01Rik	RIKEN cDNA 9230106L01 gene	A_55_P2221107	2.217
9230110F15Rik	RIKEN cDNA 9230110F15 gene	A_66_P119876	3.797
9330102E08Rik	RIKEN cDNA 9330102E08 gene	A_55_P2199717	3.737
9330175E14Rik	RIKEN cDNA 9330175E14 gene	A_52_P374983	3.175
9330179D12Rik	RIKEN cDNA 9330179D12 gene	A_55_P2277475	-4.037
9430014F16Rik	RIKEN cDNA 9430014F16 gene	A_55_P2229239	-3.398
9430014N10Rik	RIKEN cDNA 9430014N10 gene	A_55_P2389714	-4.109
9430037G07Rik	RIKEN cDNA 9430037G07 gene	A_55_P2364703	2.019
9430076C15Rik	RIKEN cDNA 9430076C15 gene	A_55_P2319468	-3.444
9530003O04Rik	RIKEN cDNA 9530003O04 gene	A_55_P2245904	-5
9530036M11Rik	RIKEN cDNA 9530036M11 gene	A_55_P2225178	2.297
9530036O11Rik	RIKEN cDNA 9530036O11Rik	A_55_P2353457	-3.986
9530047P18Rik	RIKEN cDNA 9530047P18 gene	A_55_P2274996	-201.117
9530053H05Rik	RIKEN cDNA 9530053H05 gene	A_55_P2131061	-4.378
9530053J19Rik	RIKEN cDNA 9530053J19 gene	A_55_P2262753	-2.255
9530083O12Rik	RIKEN cDNA 9530083O12 gene	A_55_P2209308	-4.388
9530085L11Rik	RIKEN cDNA 9530085L11 gene	A_55_P2374292	-2.582
9530091C08Rik	RIKEN cDNA 9530091C08 gene	A_52_P517011	-232.878
9630010G10Rik	RIKEN cDNA 9630010G10 gene	A_55_P2296118	-8.14
9630013D21Rik	RIKEN cDNA 9630013D21 gene	A_52_P118706	-6.402
9830107B12Rik/A530064D06Rik	RIKEN cDNA A530064D06 gene	A_55_P2172396	-69.975
9930014A18Rik	RIKEN cDNA 9930014A18 gene	A_52_P510202	4.184
9930111J21Rik1/Gm12185	predicted gene 12185	A_55_P2015405	-2.049
A030005L19Rik	RIKEN cDNA A030005L19 gene	A_51_P241213	-3.666
A130014A01Rik	RIKEN cDNA A130014A01 gene	A_55_P2385749	-2.563
A130019P10Rik	RIKEN cDNA A130019P10 gene	A_55_P2355345	-3.37
A130023I24Rik	RIKEN cDNA A130023I24 gene	A_52_P520341	2.1
A130050O07Rik	RIKEN cDNA A130050O07 gene	A_55_P2057051	-4.138
A130071D04Rik	RIKEN cDNA A130071D04 gene	A_55_P2374337	-2.071
A130078K24Rik	RIKEN cDNA A130078K24 gene	A_55_P2263098	-3.619
A230028O05Rik	RIKEN cDNA A230028O05 gene	A_55_P2341597	-7.19
A230038B01Rik	RIKEN cDNA A230038B01 gene	A_55_P2340735	-2.912
A230057D06Rik	RIKEN cDNA A230057D06 gene	A_55_P2376706	-2.967
A230103O09Rik	RIKEN cDNA A230103O09 gene	A_55_P2170747	-2.23
A230107N01Rik	RIKEN cDNA A230107N01 gene	A_55_P2212653	4.129
A330017A19Rik	RIKEN cDNA A330017A19 gene	A_55_P1953327	-3.227
A330023F24Rik	RIKEN cDNA A330023F24 gene	A_55_P2192397	-2.929
A330043C09Rik	RIKEN cDNA A330043C09 gene	A_66_P121924	2.502
A430028G04Rik	RIKEN cDNA A430028G04 gene	A_55_P2332509	-5.778
A430048G15Rik	RIKEN cDNA A430048G15 gene	A_66_P129958	-3.521
A430078G23Rik	RIKEN cDNA A430078G23 gene	A_55_P2108983	2.296
A430089I19Rik (includes others)	uncharacterized LOC545763	A_55_P1955583	-2.375
A430102J17Rik	RIKEN cDNA A430102J17 gene	A_55_P2249220	-2.004
A430106G13Rik	RIKEN cDNA A430106G13 gene	A_55_P2393021	-2.852
A530001N23Rik	RIKEN cDNA A530001N23 gene	A_66_P101393	-4.866
A530006G24Rik	RIKEN cDNA A530006G24 gene	A_55_P2131820	-2.319
A530010L16Rik	RIKEN cDNA A530010L16 gene	A_55_P2071661	-2.447
A530021J07Rik	Riken cDNA A530021J07 gene	A_55_P2007233	-2.064
A530040E14Rik	RIKEN cDNA A530040E14 gene	A_52_P615247	2.369
A530088E08Rik	RIKEN cDNA A530088E08 gene	A_52_P668686	-3.487
A530099J19Rik	RIKEN cDNA A530099J19 gene	A_55_P1974522	-2.425
A630012P03Rik	RIKEN cDNA A630012P03 gene	A_66_P117204	3.524
A630026N12Rik	RIKEN cDNA A630026N12 gene	A_55_P2367415	-2.607
A630072L19Rik	RIKEN cDNA A630072L19 gene	A_55_P2235895	13.252
A630073K07Rik	RIKEN cDNA A630073K07 gene	A_55_P2189893	-5.562
A630077J23Rik	RIKEN cDNA A630077J23 gene	A_55_P2021699	2.248
A630095E13Rik	RIKEN cDNA A630095E13 gene	A_52_P544251	11.131
A730011C13Rik	RIKEN cDNA A730011C13 gene	A_55_P2189903	2.74
A730021G18Rik	RIKEN cDNA A730021G18 gene	A_55_P2255206	-2.674
A730045E13Rik	RIKEN cDNA A730045E13 gene	A_66_P137285	3.004
A830005F24Rik	RIKEN cDNA A830005F24 gene	A_52_P295755	3.343
A830012C17Rik	RIKEN cDNA A830012C17 gene	A_51_P253652	-3.347
A830029E22Rik	RIKEN cDNA A830029E22 gene	A_55_P2274837	-8.638
A930001C03Rik	RIKEN cDNA A930001C03 gene	A_55_P2286503	2.581
A930002H24Rik	RIKEN cDNA A930002H24 gene	A_55_P2044167	2.75
A930002I21Rik	RIKEN cDNA A930002I21 gene	A_51_P367916	-19.103
A930006K02Rik	RIKEN cDNA A930006K02 gene	A_55_P2206461	-3.274
A930007A09Rik	RIKEN cDNA A930007A09 gene	A_55_P2043013	2.24
A930010G16Rik	RIKEN cDNA A930010G16 gene	A_55_P2394052	3.125
A930016O22Rik	RIKEN cDNA A930016O22 gene	A_55_P2249344	3.589
A930018M24Rik	RIKEN cDNA A930018M24 gene	A_55_P2197134	-7.664
A930028N01Rik	RIKEN cDNA A930028N01 gene	A_55_P1961541	-5.003
A930029G22Rik	RIKEN cDNA A930029G22 gene	A_55_P2029076	2.278
AA388235	expressed sequence AA388235	A_55_P2082299	3.627
AA414992	expressed sequence AA414992	A_55_P2119737	2.38
AA465934	expressed sequence AA465934	A_55_P2044054	2.322
AA914427	EST AA914427	A_55_P2272538	-3.791
AADACL3	arylacetamide deacetylase-like 3	A_55_P2076876	-103.272
AADACL4	arylacetamide deacetylase-like 4	A_55_P2130880	2.089
AAK1	AP2 associated kinase 1	A_55_P2066279	3.259
AAR2	AAR2 splicing factor homolog	A_52_P211208	2.296
AASS	aminoadipate-semialdehyde synthase	A_51_P483544	-2.045
AATK	apoptosis-associated tyrosine kinase	A_55_P2042156	2.859
ABCA1	ATP binding cassette subfamily A member 1	A_52_P665675	-3.893
ABCA5	ATP binding cassette subfamily A member 5	A_52_P307961	7.175
ABCA6	ATP binding cassette subfamily A member 6	A_52_P508920	-5.114
ABCA8	ATP binding cassette subfamily A member 8	A_55_P1953846	2.063
ABCA9	ATP binding cassette subfamily A member 9	A_55_P2062981	-26.305
ABCA13	ATP binding cassette subfamily A member 13	A_51_P283507	-2.398
Abca15	ATP-binding cassette, sub-family A (ABC1), member 15	A_55_P2007215	2.218
Abca17	ATP-binding cassette, sub-family A (ABC1), member 17	A_55_P1965728	-3.369
ABCB1	ATP binding cassette subfamily B member 1	A_55_P1969477	14.037
Abcb1b	ATP-binding cassette, sub-family B (MDR/TAP), member 1B	A_51_P245368	2.681
ABCC1	ATP binding cassette subfamily C member 1	A_52_P601688	-2.724
ABCC6	ATP binding cassette subfamily C member 6	A_66_P137268	2.076
ABCC8	ATP binding cassette subfamily C member 8	A_55_P2178207	4.03
ABCC9	ATP binding cassette subfamily C member 9	A_66_P101519	2.03
ABCC12	ATP binding cassette subfamily C member 12	A_55_P2050483	-83.877
ABCG2	ATP binding cassette subfamily G member 2 (Junior blood group)	A_55_P1996504	2.145
ABHD5	abhydrolase domain containing 5	A_55_P2177233	2.517
ABHD6	abhydrolase domain containing 6	A_55_P2029366	3.498
ABHD15	abhydrolase domain containing 15	A_51_P386503	-3.679
Abhd11os	abhydrolase domain containing 11, opposite strand	A_55_P2420591	2.113
ABI3	ABI family member 3	A_51_P185906	-2.201
ABLIM1	actin binding LIM protein 1	A_52_P489778	2.761
ACACA	acetyl-CoA carboxylase alpha	A_55_P2084703	2.349
ACADL	acyl-CoA dehydrogenase, long chain	A_51_P149455	2.547
ACAP1	ArfGAP with coiled-coil, ankyrin repeat and PH domains 1	A_55_P2154914	-4.429
ACAT2	acetyl-CoA acetyltransferase 2	A_66_P127411	2.295
ACCSL	1-aminocyclopropane-1-carboxylate synthase (inactive)-like	A_55_P2168073	19.668
ACER2	alkaline ceramidase 2	A_55_P2367463	-20.534
ACHE	acetylcholinesterase (Yt blood group)	A_55_P2109327	5.072
ACKR3	atypical chemokine receptor 3	A_52_P675395	8.217
ACKR4	atypical chemokine receptor 4	A_55_P2050226	-7.095
ACMSD	aminocarboxymuconate semialdehyde decarboxylase	A_55_P2161347	4.179
Acot6	acyl-CoA thioesterase 6	A_51_P191354	6.902
ACOT7	acyl-CoA thioesterase 7	A_51_P328652	-3.081
ACOT13	acyl-CoA thioesterase 13	A_51_P502422	2.589
ACOX2	acyl-CoA oxidase 2, branched chain	A_66_P138319	3.664
ACOXL	acyl-CoA oxidase-like	A_55_P2160416	2.89
ACSBG1	acyl-CoA synthetase bubblegum family member 1	A_52_P496956	-2.207
ACSF2	acyl-CoA synthetase family member 2	A_55_P2167501	-87.223
ACSL3	acyl-CoA synthetase long-chain family member 3	A_55_P2165324	4.664
ACSL6	acyl-CoA synthetase long-chain family member 6	A_51_P380699	-28.727
ACSS2	acyl-CoA synthetase short-chain family member 2	A_55_P1988789	2.002
ACTBL2	actin, beta-like 2	A_55_P2162379	2.67
ACTC1	actin, alpha, cardiac muscle 1	A_55_P2040951	-2.806
ACTG2	actin, gamma 2, smooth muscle, enteric	A_55_P1963807	-3.504
ACTL7A	actin like 7A	A_51_P273005	2.825
Actn3	actinin alpha 3	A_52_P656699	-3.542
ACTR1B	ARP1 actin-related protein 1 homolog B, centractin beta (yeast)	A_51_P263100	2.052
ACTRT2	actin related protein T2	A_51_P214725	-2.645
ACVRL1	activin A receptor type IL	A_55_P2011380	-2.91
ACY3	aminoacylase 3	A_51_P232399	-5.121
ACYP2	acylphosphatase 2, muscle type	A_55_P2005666	2.695
ADA	adenosine deaminase	A_51_P430423	-2.541
ADAM7	ADAM metallopeptidase domain 7	A_55_P2025735	-2.212
ADAM8	ADAM metallopeptidase domain 8	A_55_P2025765	-4.445
ADAM15	ADAM metallopeptidase domain 15	A_55_P2055819	-2.867
ADAM17	ADAM metallopeptidase domain 17	A_55_P1999097	-3.516
ADAM18	ADAM metallopeptidase domain 18	A_51_P347154	-82.464
ADAM21	ADAM metallopeptidase domain 21	A_51_P239166	-2.361
ADAM22	ADAM metallopeptidase domain 22	A_55_P2028474	2.741
Adam24	a disintegrin and metallopeptidase domain 24 (testase 1)	A_51_P379083	4.893
ADAM29	ADAM metallopeptidase domain 29	A_52_P492861	11.523
ADAM33	ADAM metallopeptidase domain 33	A_52_P333289	5.422
Adam1a	a disintegrin and metallopeptidase domain 1a	A_55_P2070681	-2
Adam34 (includes others)	predicted gene 5347	A_55_P1991381	-2.524
ADAMTS1	ADAM metallopeptidase with thrombospondin type 1 motif 1	A_52_P489295	2.728
ADAMTS3	ADAM metallopeptidase with thrombospondin type 1 motif 3	A_55_P2163541	17.976
ADAMTS4	ADAM metallopeptidase with thrombospondin type 1 motif 4	A_55_P1955778	2.639
ADAMTS5	ADAM metallopeptidase with thrombospondin type 1 motif 5	A_55_P1970826	2.087
ADAMTS9	ADAM metallopeptidase with thrombospondin type 1 motif 9	A_52_P49321	8.261
ADAMTS10	ADAM metallopeptidase with thrombospondin type 1 motif 10	A_52_P671784	-4.965
ADAMTS12	ADAM metallopeptidase with thrombospondin type 1 motif 12	A_52_P233305	-2.717
ADAMTS15	ADAM metallopeptidase with thrombospondin type 1 motif 15	A_51_P311038	12.534
ADAMTS20	ADAM metallopeptidase with thrombospondin type 1 motif 20	A_55_P1953107	5.221
ADAMTSL1	ADAMTS like 1	A_52_P139788	21.738
ADAMTSL5	ADAMTS like 5	A_52_P407280	2.818
ADAP2	ArfGAP with dual PH domains 2	A_51_P464710	-7.655
ADCY2	adenylate cyclase 2 (brain)	A_51_P337523	2.23
ADCY3	adenylate cyclase 3	A_51_P484671	-4.901
ADCY4	adenylate cyclase 4	A_51_P229911	-2.224
ADCY5	adenylate cyclase 5	A_55_P2047305	-3.089
ADCY9	adenylate cyclase 9	A_55_P2106666	-2.169
ADD3	adducin 3	A_55_P1988623	-2.033
ADGRA2	adhesion G protein-coupled receptor A2	A_51_P282523	2.521
ADGRB1	adhesion G protein-coupled receptor B1	A_55_P1990567	2.209
ADGRB2	adhesion G protein-coupled receptor B2	A_55_P2110725	-2.511
ADGRE1	adhesion G protein-coupled receptor E1	A_55_P2018934	-6.892
ADGRE5	adhesion G protein-coupled receptor E5	A_55_P2007022	4.593
ADGRG2	adhesion G protein-coupled receptor G2	A_55_P2389900	3.761
ADGRG3	adhesion G protein-coupled receptor G3	A_51_P247694	12.214
ADGRG5	adhesion G protein-coupled receptor G5	A_55_P2156638	5.623
ADGRG7	adhesion G protein-coupled receptor G7	A_52_P307904	2.69
ADGRL2	adhesion G protein-coupled receptor L2	A_55_P1989956	5.365
ADGRL3	adhesion G protein-coupled receptor L3	A_55_P2415930	17.008
ADGRV1	adhesion G protein-coupled receptor V1	A_51_P389539	-3.689
Adh6a	alcohol dehydrogenase 6A (class V)	A_55_P2112882	-2.189
ADI1	acireductone dioxygenase 1	A_55_P2121913	3.676
ADIPOQ	adiponectin, C1Q and collagen domain containing	A_51_P458451	10.06
ADM	adrenomedullin	A_51_P265571	2.906
ADORA3	adenosine A3 receptor	A_55_P1972605	-3.93
ADORA2A	adenosine A2a receptor	A_55_P2109382	2.421
ADORA2B	adenosine A2b receptor	A_66_P118906	-4.46
ADRA1A	adrenoceptor alpha 1A	A_52_P424778	64.745
ADRA2A	adrenoceptor alpha 2A	A_55_P2021505	2.98
ADRA2C	adrenoceptor alpha 2C	A_55_P1984487	399.151
ADRB1	adrenoceptor beta 1	A_52_P322181	26.924
ADRB3	adrenoceptor beta 3	A_55_P2105685	4.197
ADSSL1	adenylosuccinate synthase like 1	A_55_P2030030	-2.275
ADTRP	androgen-dependent TFPI-regulating protein	A_55_P2055742	5.963
AF067061	cDNA sequence AF067061	A_55_P2182902	-3.482
AFAP1L2	actin filament associated protein 1 like 2	A_55_P1962224	4.939
AFF1	AF4/FMR2 family member 1	A_52_P381665	2.055
AGAP3	ArfGAP with GTPase domain, ankyrin repeat and PH domain 3	A_52_P334744	-2.933
AGBL4	ATP/GTP binding protein-like 4	A_55_P2013569	-2.011
AGO2	argonaute 2, RISC catalytic component	A_55_P2297485	9.455
AGPAT1	1-acylglycerol-3-phosphate O-acyltransferase 1	A_55_P2055107	2.263
AGPAT3	1-acylglycerol-3-phosphate O-acyltransferase 3	A_55_P2152592	-2.168
AGRN	agrin	A_55_P2009127	-4.215
AHNAK2	AHNAK nucleoprotein 2	A_55_P2080070	5.22
AHR	aryl hydrocarbon receptor	A_55_P2109613	3.257
AHRR	aryl-hydrocarbon receptor repressor	A_51_P254425	-10.768
AHSG	alpha-2-HS-glycoprotein	A_51_P424854	-2.122
Ahsp	alpha hemoglobin stabilizing protein	A_52_P534583	2.52
AI225934	expressed sequence AI225934	A_55_P2375121	-2.444
AI327134	expressed sequence AI327134	A_55_P2334324	4.254
AI427809	expressed sequence AI427809	A_66_P106525	-7.661
AI447881	expressed sequence AI447881	A_55_P2417224	2.282
AI451458	expressed sequence AI451458	A_55_P2403325	2.235
AI504432	expressed sequence AI504432	A_55_P2018176	-3.822
AI605517	expressed sequence AI605517	A_55_P2221647	-9.59
AI606473	expressed sequence AI606473	A_55_P2328082	-5.755
AI661453	expressed sequence AI661453	A_55_P1967820	3.782
AI790442	expressed sequence AI790442	A_55_P2201020	-3.111
AI847159	expressed sequence AI847159	A_55_P2170817	-3.96
AI849053	expressed sequence AI849053	A_55_P2121511	2.9
AI853502	expressed sequence AI853502	A_55_P2290218	2.075
AI854517	expressed sequence AI854517	A_51_P301603	5.242
AI854703	expressed sequence AI854703	A_55_P1952920	2.638
AICDA	activation-induced cytidine deaminase	A_55_P2168223	26.526
AIF1	allograft inflammatory factor 1	A_51_P400543	-18.445
AIFM2	apoptosis inducing factor, mitochondria associated 2	A_55_P2002859	2.252
AIG1	androgen-induced 1	A_55_P2048348	10.328
AIRE	autoimmune regulator	A_55_P2176332	-2.132
Airn	antisense Igf2r RNA	A_66_P115808	-2.241
AK4	adenylate kinase 4	A_55_P2089223	4.706
AK5	adenylate kinase 5	A_51_P274259	3.215
AK155734	cDNA sequence AK155734	A_55_P2259660	2.403
AKAP2	A-kinase anchoring protein 2	A_52_P306305	6.708
AKAP5	A-kinase anchoring protein 5	A_52_P1042732	2.377
AKAP12	A-kinase anchoring protein 12	A_51_P342567	2.172
AKAP13	A-kinase anchoring protein 13	A_55_P2056871	2.199
AKIP1	A-kinase interacting protein 1	A_52_P652913	2.237
AKNA	AT-hook transcription factor	A_55_P2056443	2.816
Akr1b7	aldo-keto reductase family 1, member B7	A_51_P331288	32.29
AKR1B10	aldo-keto reductase family 1, member B10 (aldose reductase)	A_51_P128987	-3.077
AKR1C3	aldo-keto reductase family 1, member C3	A_55_P2163098	2.562
AKR1C1/AKR1C2	aldo-keto reductase family 1, member C2	A_55_P2000964	-2.804
ALAS1	5'-aminolevulinate synthase 1	A_55_P2083649	-2.272
ALCAM	activated leukocyte cell adhesion molecule	A_51_P359272	2.451
ALDH1L1	aldehyde dehydrogenase 1 family member L1	A_55_P1983733	-2.365
ALDH3A1	aldehyde dehydrogenase 3 family member A1	A_55_P2065562	35.918
Aldh3b3	aldehyde dehydrogenase 3 family, member B3	A_55_P1986701	2.702
Aldoart1	aldolase 1 A, retrogene 1	A_51_P280798	-2.174
Aldoart2	aldolase 1 A, retrogene 2	A_55_P2063568	-2.624
ALDOC	aldolase, fructose-bisphosphate C	A_55_P2070992	4.996
ALG1	ALG1, chitobiosyldiphosphodolichol beta-mannosyltransferase	A_55_P2179398	2.291
ALOX5	arachidonate 5-lipoxygenase	A_51_P247249	-2.941
ALOX12	arachidonate 12-lipoxygenase	A_52_P467449	-2.627
ALOX5AP	arachidonate 5-lipoxygenase-activating protein	A_51_P235687	-3.729
ALOXE3	arachidonate lipoxygenase 3	A_55_P2023523	4.426
ALPP	alkaline phosphatase, placental	A_51_P423813	-2.288
AMBP	alpha-1-microglobulin/bikunin precursor	A_51_P145785	2.645
AMDHD2	amidohydrolase domain containing 2	A_51_P260658	2.228
AMER2	APC membrane recruitment protein 2	A_51_P181891	4.981
AMPD2	adenosine monophosphate deaminase 2	A_55_P1963031	3.82
AMPH	amphiphysin	A_55_P2022870	-6.39
AMY2A	amylase, alpha 2A (pancreatic)	A_55_P1983418	-16.377
AMZ1	archaelysin family metallopeptidase 1	A_51_P114634	3.409
ANAPC11	anaphase promoting complex subunit 11	A_52_P238019	-3.608
Anapc15	anaphase prompoting complex C subunit 15	A_51_P124647	-3.221
ANGPT4	angiopoietin 4	A_51_P372393	-8.28
ANGPTL4	angiopoietin like 4	A_51_P338443	-3.284
ANK1	ankyrin 1	A_55_P2063785	-2.072
Ank2	ankyrin 2, brain	A_55_P2131288	2.12
ANK3	ankyrin 3, node of Ranvier (ankyrin G)	A_55_P2012999	-2.769
ANKDD1A	ankyrin repeat and death domain containing 1A	A_55_P2175110	-6.161
ANKH	ANKH inorganic pyrophosphate transport regulator	A_51_P155152	-3.127
ANKK1	ankyrin repeat and kinase domain containing 1	A_51_P158545	2.036
ANKLE1	ankyrin repeat and LEM domain containing 1	A_55_P2030721	-3.003
ANKRD1	ankyrin repeat domain 1 (cardiac muscle)	A_52_P120803	5.196
ANKRD7	ankyrin repeat domain 7	A_55_P2028305	-4.678
ANKRD12	ankyrin repeat domain 12	A_55_P2082050	2.421
ANKRD16	ankyrin repeat domain 16	A_55_P2075333	2.288
ANKRD27	ankyrin repeat domain 27	A_51_P455366	2.253
ANKRD29	ankyrin repeat domain 29	A_55_P1958921	9.978
Ankrd36	ankyrin repeat domain 36	A_51_P176202	-4.597
ANKRD42	ankyrin repeat domain 42	A_55_P2165879	2.243
Ankrd50	ankyrin repeat domain 50	A_55_P2050426	-2.513
ANKRD60	ankyrin repeat domain 60	A_51_P242493	-2.642
ANKRD66	ankyrin repeat domain 66	A_55_P2086933	-10.568
ANKRD13B	ankyrin repeat domain 13B	A_51_P411757	4.039
ANKRD33B	ankyrin repeat domain 33B	A_55_P2384521	-2.038
ANKRD34A	ankyrin repeat domain 34A	A_55_P2155216	-6.175
ANKS1B	ankyrin repeat and sterile alpha motif domain containing 1B	A_55_P2356263	-43.573
ANO1	anoctamin 1, calcium activated chloride channel	A_55_P2038747	-3.099
ANTXR1	anthrax toxin receptor 1	A_55_P1967391	2.051
AOC1	amine oxidase, copper containing 1	A_51_P212068	3.451
AOX1	aldehyde oxidase 1	A_51_P333111	-2.628
AP1B1	adaptor related protein complex 1 beta 1 subunit	A_55_P1981105	-2.577
AP1S3	adaptor related protein complex 1 sigma 3 subunit	A_55_P2145637	2.216
AP3S1	adaptor related protein complex 3 sigma 1 subunit	A_55_P2115297	2.416
AP4E1	adaptor related protein complex 4 epsilon 1 subunit	A_55_P2102429	-5.148
APBA1	amyloid beta (A4) precursor protein-binding, family A, member 1	A_66_P129976	3.248
APC	adenomatous polyposis coli	A_55_P2010891	2.209
APCDD1	adenomatosis polyposis coli down-regulated 1	A_55_P2004248	2.483
APH1B	aph-1 homolog B, gamma secretase subunit	A_52_P142191	3.379
APLN	apelin	A_51_P209327	2.2
APOA2	apolipoprotein A-II	A_55_P1966035	-3.584
APOA5	apolipoprotein A-V	A_55_P2049005	-2.306
APOBEC3B	apolipoprotein B mRNA editing enzyme, catalytic polypeptide-like 3B	A_52_P308875	-2.208
APOBR	apolipoprotein B receptor	A_51_P203182	-2.022
Apoc1	apolipoprotein C-I	A_55_P1975370	-4.606
APOC2	apolipoprotein C-II	A_51_P334979	-5.21
APOD	apolipoprotein D	A_55_P2093286	-2.892
APOL6	apolipoprotein L6	A_66_P104314	3.044
Apol10a (includes others)	apolipoprotein L 11a	A_55_P2006494	-2.605
Apol7e (includes others)	apolipoprotein L 7e	A_55_P2148062	-9.867
Apol9a/Apol9b	apolipoprotein L 9b	A_55_P2107775	-2.736
APOM	apolipoprotein M	A_52_P150236	-2.389
AQP1	aquaporin 1 (Colton blood group)	A_51_P125205	3.075
AQP3	aquaporin 3 (Gill blood group)	A_51_P245090	-7.31
AQP5	aquaporin 5	A_55_P2071236	3.8
AQP11	aquaporin 11	A_55_P1995507	4.881
ARAP2	ArfGAP with RhoGAP domain, ankyrin repeat and PH domain 2	A_52_P593465	6.248
ARAP3	ArfGAP with RhoGAP domain, ankyrin repeat and PH domain 3	A_52_P195018	-22.573
ARC	activity-regulated cytoskeleton-associated protein	A_55_P2021810	-3.844
ARFGEF2	ADP ribosylation factor guanine nucleotide exchange factor 2	A_52_P290725	2.171
ARFGEF3	ARFGEF family member 3	A_52_P49042	88.515
ARG1	arginase 1	A_51_P303160	-64.724
ARHGAP4	Rho GTPase activating protein 4	A_51_P339822	-5.639
ARHGAP6	Rho GTPase activating protein 6	A_55_P2025528	-2.022
ARHGAP15	Rho GTPase activating protein 15	A_52_P349232	-168.886
ARHGAP17	Rho GTPase activating protein 17	A_55_P2112360	-3.214
ARHGAP19	Rho GTPase activating protein 19	A_52_P213207	-2.035
ARHGAP22	Rho GTPase activating protein 22	A_55_P2108784	-2.837
ARHGAP25	Rho GTPase activating protein 25	A_55_P2027653	-2.112
ARHGAP27	Rho GTPase activating protein 27	A_55_P1972149	2.205
ARHGAP42	Rho GTPase activating protein 42	A_52_P581066	2.883
ARHGAP44	Rho GTPase activating protein 44	A_55_P1970309	7.647
ARHGDIB	Rho GDP dissociation inhibitor (GDI) beta	A_52_P515247	-2.28
ARHGEF3	Rho guanine nucleotide exchange factor 3	A_55_P2122709	2.68
ARHGEF7	Rho guanine nucleotide exchange factor 7	A_52_P26357	-2.099
ARHGEF15	Rho guanine nucleotide exchange factor 15	A_55_P2035087	-3.431
ARHGEF28	Rho guanine nucleotide exchange factor 28	A_51_P188772	2.123
ARHGEF33	Rho guanine nucleotide exchange factor 33	A_66_P107482	-6.09
ARHGEF39	Rho guanine nucleotide exchange factor 39	A_55_P2133220	-2.894
ARHGEF10L	Rho guanine nucleotide exchange factor 10 like	A_55_P2005552	-3.618
ARID3A	AT-rich interaction domain 3A	A_55_P2182358	3.046
ARID4B	AT-rich interaction domain 4B	A_55_P2106345	-2.517
ARID5A	AT-rich interaction domain 5A	A_55_P2125208	3.04
ARID5B	AT-rich interaction domain 5B	A_52_P432580	-2.233
ARIH1	ariadne RBR E3 ubiquitin protein ligase 1	A_52_P67444	-2.004
ARL2	ADP ribosylation factor like GTPase 2	A_52_P122696	2.609
ARL11	ADP ribosylation factor like GTPase 11	A_51_P422625	2.045
ARL5C	ADP ribosylation factor like GTPase 5C	A_51_P349413	-4.107
ARL8B	ADP ribosylation factor like GTPase 8B	A_51_P361426	4.045
ARMC2	armadillo repeat containing 2	A_52_P591473	3.006
ARMCX1	armadillo repeat containing, X-linked 1	A_55_P2011220	2.49
ARMCX2	armadillo repeat containing, X-linked 2	A_55_P2012221	2.165
ARMCX3	armadillo repeat containing, X-linked 3	A_55_P2006906	-10.26
ARMCX6	armadillo repeat containing, X-linked 6	A_55_P2108993	3.779
ARPP21	cAMP regulated phosphoprotein 21kDa	A_55_P2016937	2.786
ARRB2	arrestin, beta 2	A_55_P1984023	-3.482
ARRDC3	arrestin domain containing 3	A_52_P164136	-3.328
ARRDC4	arrestin domain containing 4	A_55_P2101191	2.57
ARSG	arylsulfatase G	A_55_P2043122	5.143
ARSI	arylsulfatase family member I	A_55_P2173516	-5.209
ARSJ	arylsulfatase family member J	A_52_P549166	2.194
AS3MT	arsenite methyltransferase	A_51_P282227	2.298
ASAP2	ArfGAP with SH3 domain, ankyrin repeat and PH domain 2	A_55_P1957918	-9.392
ASB1	ankyrin repeat and SOCS box containing 1	A_51_P111757	2.519
ASB2	ankyrin repeat and SOCS box containing 2	A_51_P115715	-2.269
ASB4	ankyrin repeat and SOCS box containing 4	A_52_P594756	-3.673
ASB10	ankyrin repeat and SOCS box containing 10	A_51_P406188	-2.067
ASCL2	achaete-scute family bHLH transcription factor 2	A_55_P2033725	-3.383
ASF1B	anti-silencing function 1B histone chaperone	A_51_P330213	-2.176
ASGR2	asialoglycoprotein receptor 2	A_51_P484842	-7.808
ASNS	asparagine synthetase (glutamine-hydrolyzing)	A_55_P1959748	3.78
ASPA	aspartoacylase	A_51_P259975	3.768
ASPDH	aspartate dehydrogenase domain containing	A_51_P346179	2.067
ASPH	aspartate beta-hydroxylase	A_55_P1967414	-2.229
ASPM	abnormal spindle microtubule assembly	A_55_P1988228	-2.698
ASRGL1	asparaginase like 1	A_55_P2056310	3.442
ASTL	astacin-like metallo-endopeptidase (M12 family)	A_55_P1973833	3.468
ATF5	activating transcription factor 5	A_55_P2105858	2.136
ATG7	autophagy related 7	A_66_P119999	2.167
ATG12	autophagy related 12	A_55_P2085716	2.234
ATG16L1	autophagy related 16 like 1	A_55_P2145942	-3.734
ATG4A	autophagy related 4A, cysteine peptidase	A_55_P1961114	2.015
ATG9A	autophagy related 9A	A_55_P2424459	-2.135
ATL1	atlastin GTPase 1	A_52_P526396	3.594
ATOH7	atonal bHLH transcription factor 7	A_55_P2020760	2.215
ATP10A	ATPase, class V, type 10A	A_51_P320022	-2.264
Atp10d	ATPase, class V, type 10D	A_52_P616332	-2.075
ATP13A4	ATPase type 13A4	A_55_P2038217	10.219
ATP1B1	ATPase, Na+/K+ transporting, beta 1 polypeptide	A_51_P151484	11.362
ATP1B3	ATPase, Na+/K+ transporting, beta 3 polypeptide	A_55_P2020183	-2.141
ATP2A3	ATPase, Ca++ transporting, ubiquitous	A_55_P1965772	4.074
ATP2B3	ATPase, Ca++ transporting, plasma membrane 3	A_55_P2013184	11.062
ATP2B4	ATPase, Ca++ transporting, plasma membrane 4	A_55_P1985265	-3.06
ATP6V0C	ATPase, H+ transporting, lysosomal 16kDa, V0 subunit c	A_55_P1979053	2.005
ATP6V0D1	ATPase, H+ transporting, lysosomal 38kDa, V0 subunit d1	A_51_P361201	2.633
ATP6V1C1	ATPase, H+ transporting, lysosomal 42kDa, V1 subunit C1	A_65_P04472	3.685
ATP6V1C2	ATPase, H+ transporting, lysosomal 42kDa, V1 subunit C2	A_51_P518600	-5.467
ATP6V1D	ATPase, H+ transporting, lysosomal 34kDa, V1 subunit D	A_51_P393598	2.187
ATP6V1F	ATPase, H+ transporting, lysosomal 14kDa, V1 subunit F	A_55_P1973486	2.34
ATP6V1G1	ATPase, H+ transporting, lysosomal 13kDa, V1 subunit G1	A_55_P1988033	2.556
ATP8A1	ATPase, aminophospholipid transporter (APLT), class I, type 8A, member 1	A_55_P2075298	-3.102
ATP8A2	ATPase, aminophospholipid transporter, class I, type 8A, member 2	A_51_P305628	-2.009
ATP8B3	ATPase, aminophospholipid transporter, class I, type 8B, member 3	A_55_P1960423	2.721
ATP8B4	ATPase, class I, type 8B, member 4	A_66_P125392	-3.316
ATP9A	ATPase, class II, type 9A	A_55_P2166123	-3.439
ATXN7	ataxin 7	A_55_P2099890	-3.334
ATXN7L1	ataxin 7-like 1	A_55_P2024595	-2.041
AU015558	expressed sequence AU015558	A_55_P2306784	-2.421
AU015680	expressed sequence AU015680	A_55_P2401971	-3.126
AU015836	expressed sequence AU015836	A_55_P2015675	54.559
AU019176	expressed sequence AU019176	A_55_P2290378	7.206
AU022751	expressed sequence AU022751	A_55_P2059387	7.038
AU040972	expressed sequence AU040972	A_55_P2347756	-3.424
AU041480	expressed sequence AU041480	A_55_P2247000	22.958
AUNIP	aurora kinase A and ninein interacting protein	A_52_P56397	-2.287
AURKB	aurora kinase B	A_55_P1980631	-3.381
AV356131	expressed sequence AV356131	A_55_P2108883	-5.911
AVIL	advillin	A_51_P166339	-7.092
AVPR2	arginine vasopressin receptor 2	A_51_P306933	-18.243
AW555355	expressed sequence AW555355	A_55_P2225460	-5.887
AWAT1	acyl-CoA wax alcohol acyltransferase 1	A_66_P117729	13.144
AXIN2	axin 2	A_55_P2000783	5.138
AXL	AXL receptor tyrosine kinase	A_55_P2051414	-3.185
AZI2	5-azacytidine induced 2	A_55_P2117799	-5.641
AZIN1	antizyme inhibitor 1	A_52_P117313	3.041
B020031M17Rik	RIKEN cDNA B020031M17 gene	A_55_P2017769	-2.306
B230110G15Rik	RIKEN cDNA B230110G15 gene	A_55_P2340613	-12.719
B230117O15Rik	RIKEN cDNA B230117O15 gene	A_55_P2243883	-2.098
B230217C12Rik	RIKEN cDNA B230217C12 gene	A_52_P403246	-3.761
B230307C23Rik	RIKEN cDNA B230307C23 gene	A_55_P2032302	-2.051
B230317F23Rik	RIKEN cDNA B230317F23 gene	A_55_P1994534	-2.52
B230359F08Rik	RIKEN cDNA B230359F08 gene	A_66_P130855	4.153
B330016D10Rik	RIKEN cDNA B330016D10 gene	A_52_P305053	-3.384
B3GALT6	Beta-1,3-galactosyltransferase 6	A_55_P2467415	2.019
B3GAT1	beta-1,3-glucuronyltransferase 1	A_52_P349318	2.206
B3GNTL1	UDP-GlcNAc:betaGal beta-1,3-N-acetylglucosaminyltransferase-like 1	A_55_P2102434	-2.231
B430203I24Rik	RIKEN cDNA B430203I24 gene	A_55_P2402929	-10.718
B430319H21Rik	RIKEN cDNA B430319H21 gene	A_55_P2373774	2.088
B4GALNT1	beta-1,4-N-acetyl-galactosaminyl transferase 1	A_51_P233928	2.995
B4GALNT2	beta-1,4-N-acetyl-galactosaminyl transferase 2	A_55_P1956147	2.586
B4GALT3	UDP-Gal:betaGlcNAc beta 1,4- galactosyltransferase, polypeptide 3	A_55_P2137203	2
B4GALT4	UDP-Gal:betaGlcNAc beta 1,4- galactosyltransferase, polypeptide 4	A_51_P238383	-2.5
B4GALT6	UDP-Gal:betaGlcNAc beta 1,4- galactosyltransferase, polypeptide 6	A_55_P2084611	-2.902
B930042K01Rik	RIKEN cDNA B930042K01 gene	A_55_P2357581	-4.066
B930049P21Rik	RIKEN cDNA B930049P21 gene	A_66_P132890	-2.886
B930078G14Rik	RIKEN cDNA B930078G14 gene	A_55_P2226675	-7.909
B930095M22Rik	RIKEN cDNA B930095M22 gene	A_55_P2266744	-5.74
BACE2	beta-site APP-cleaving enzyme 2	A_55_P2157033	3.079
BACH2	BTB and CNC homology 1, basic leucine zipper transcription factor 2	A_66_P114768	5.746
BANK1	B-cell scaffold protein with ankyrin repeats 1	A_52_P277104	-2.787
BARD1	BRCA1 associated RING domain 1	A_55_P2186648	-2.928
BASP1	brain abundant membrane attached signal protein 1	A_55_P1991016	2.095
BATF3	basic leucine zipper transcription factor, ATF-like 3	A_51_P419286	-2.892
BBS1	Bardet-Biedl syndrome 1	A_55_P1955472	2.475
BC001981	cDNA sequence BC001981	A_55_P2249871	-2.459
BC016548	cDNA sequence BC016548	A_51_P344704	-2.29
BC021767	cingulin pseudogene	A_55_P2169417	54.228
BC023969	cDNA sequence BC023969	A_55_P2194064	-2.435
BC035044	cDNA sequence BC035044	A_55_P2382105	-2.389
BC039966	cDNA sequence BC039966	A_55_P2148016	2.791
BC048679	cDNA sequence BC048679	A_55_P2027235	-2.43
BC049762	cDNA sequence BC049762	A_55_P2052106	2.054
BC051226	cDNA sequence BC051226	A_55_P2075230	-3.195
BC053393	cDNA sequence BC053393	A_55_P2092354	5.634
BC064078	cDNA sequence BC064078	A_55_P2154719	-2.478
BC107364	cDNA sequence BC107364	A_55_P2117055	2.514
BCAM	basal cell adhesion molecule (Lutheran blood group)	A_51_P173601	-2.723
Bcas1os2	breast carcinoma amplified sequence 1, opposite strand 2	A_55_P2417429	2.912
BCAT1	branched chain amino-acid transaminase 1, cytosolic	A_55_P1960157	2.81
BCL11A	B-cell CLL/lymphoma 11A	A_55_P1988872	19.133
BCL2L14	BCL2 like 14	A_55_P2157093	3.531
BCL2L15	BCL2 like 15	A_55_P1975874	6.855
BCL7A	B-cell CLL/lymphoma 7A	A_55_P2185870	6.368
BDH1	3-hydroxybutyrate dehydrogenase, type 1	A_52_P468343	4.038
BDH2	3-hydroxybutyrate dehydrogenase, type 2	A_55_P2119969	-2.629
BDNF	brain-derived neurotrophic factor	A_55_P2036303	-3.561
Bex1	brain expressed gene 1	A_65_P16753	14.672
Bex6	brain expressed gene 6	A_55_P2028832	-19.768
BFSP1	beaded filament structural protein 1	A_55_P2003903	2.483
BGLAP	bone gamma-carboxyglutamate (gla) protein	A_66_P101477	16.789
BHLHE22	basic helix-loop-helix family member e22	A_51_P507051	3.193
Bhlhe41	basic helix-loop-helix family, member e41	A_55_P2133001	20.403
BHMT	betaine--homocysteine S-methyltransferase	A_55_P2105181	2.574
BICC1	BicC family RNA binding protein 1	A_51_P146633	2.271
BICD1	bicaudal D homolog 1 (Drosophila)	A_52_P97221	26.162
BIN2	bridging integrator 2	A_55_P2182273	-2.012
BIRC7	baculoviral IAP repeat containing 7	A_55_P1998456	2.424
BLVRB	biliverdin reductase B	A_55_P1991585	-2.734
BMP2	bone morphogenetic protein 2	A_55_P2041961	-2.797
BMP5	bone morphogenetic protein 5	A_51_P516637	-2.534
BMP7	bone morphogenetic protein 7	A_52_P278354	3.429
Bmp8b	bone morphogenetic protein 8b	A_55_P2012101	2.478
BMPR1A	bone morphogenetic protein receptor type IA	A_52_P17146	10.864
BMX	BMX non-receptor tyrosine kinase	A_66_P129468	8.584
Bmyc	brain expressed myelocytomatosis oncogene	A_52_P466853	-2.304
BORCS6	BLOC-1 related complex subunit 6	A_51_P518926	-2.095
BPI	bactericidal/permeability-increasing protein	A_51_P509469	-30.041
BPIFB1	BPI fold containing family B member 1	A_55_P1957797	2.214
BPIFB4	BPI fold containing family B member 4	A_55_P2068615	2.227
BPIFB6	BPI fold containing family B member 6	A_51_P409311	-3.72
BPIFC	BPI fold containing family C	A_55_P1966583	-2.785
BRD1	bromodomain containing 1	A_55_P2125241	-2.229
BRE	brain and reproductive organ-expressed (TNFRSF1A modulator)	A_55_P2002205	5.937
BRI3	brain protein I3	A_55_P2027436	2.019
BST1	bone marrow stromal cell antigen 1	A_51_P499838	-2.327
BTBD9	BTB (POZ) domain containing 9	A_55_P2040534	-2.154
BTBD11	BTB (POZ) domain containing 11	A_55_P2082434	-11.138
BTBD17	BTB (POZ) domain containing 17	A_52_P381553	-94.145
BTG1	B-cell translocation gene 1, anti-proliferative	A_55_P2181191	-2.788
BTG2	BTG family member 2	A_52_P31543	-5.35
BTG3	BTG family member 3	A_55_P1972322	3.97
BTG4	BTG family member 4	A_51_P491190	-10.679
BTN1A1	butyrophilin subfamily 1 member A1	A_52_P196097	4.816
Btnl1	butyrophilin-like 1	A_55_P2114959	2.35
BTNL2	butyrophilin like 2	A_55_P1995354	16.438
BTNL9	butyrophilin like 9	A_55_P2145125	4.099
Btnl4/Btnl6	butyrophilin-like 4	A_55_P1962532	7.097
Btnl5-ps	butyrophilin-like 5, pseudogene	A_55_P2035129	-6.518
BUB1B	BUB1 mitotic checkpoint serine/threonine kinase B	A_51_P490509	-2.532
BZRAP1	benzodiazepine receptor (peripheral) associated protein 1	A_55_P1982921	2.149
BZW2	basic leucine zipper and W2 domains 2	A_55_P2042183	-2.551
C3	complement component 3	A_55_P2038525	-3.352
C6	complement component 6	A_51_P449995	2.149
C7	complement component 7	A_55_P2063880	-3.933
C76472	expressed sequence C76472	A_55_P2418111	-2.881
C78532	expressed sequence C78532	A_55_P2302651	2.351
C80012	expressed sequence C80012	A_55_P2212733	-3.09
C81189	expressed sequence C81189	A_55_P2305525	-2.432
C030011L09Rik	RIKEN cDNA C030011L09 gene	A_55_P2345121	2.079
C030016D13Rik	RIKEN cDNA C030016D13 gene	A_55_P1952274	-2.166
C030034E14Rik	RIKEN cDNA C030034E14 gene	A_55_P2188862	-2.936
C10orf11	chromosome 10 open reading frame 11	A_66_P104296	2.366
C10orf54	chromosome 10 open reading frame 54	A_55_P2115136	-2.161
C10orf88	chromosome 10 open reading frame 88	A_52_P354271	2.096
C10orf128	chromosome 10 open reading frame 128	A_52_P308413	2.292
C11orf1	chromosome 11 open reading frame 1	A_55_P2023290	-3.261
C11orf31	chromosome 11 open reading frame 31	A_55_P2010704	2.787
C11orf70	chromosome 11 open reading frame 70	A_55_P2065829	-2.093
C11orf71	chromosome 11 open reading frame 71	A_55_P2322120	-2.515
C11orf85	chromosome 11 open reading frame 85	A_66_P109733	-2.537
C11orf87	chromosome 11 open reading frame 87	A_55_P1955851	-2.99
C11orf97	chromosome 11 open reading frame 97	A_51_P193686	3.857
C130026I21Rik (includes others)	RIKEN cDNA C130026I21 gene	A_55_P2184013	4.539
C130026L21Rik	RIKEN cDNA C130026L21 gene	A_55_P2030020	-2.51
C130050O18Rik	RIKEN cDNA C130050O18 gene	A_52_P371135	-3.759
C130057D09Rik	RIKEN cDNA C130057D09 gene	A_55_P2193661	-18.906
C130078N14	uncharacterized protein C130078N14	A_55_P2256646	2.186
C14orf159	chromosome 14 open reading frame 159	A_55_P2136121	-2.462
C15orf43	chromosome 15 open reading frame 43	A_55_P1959505	3.911
C15orf48	chromosome 15 open reading frame 48	A_55_P2137049	12.861
C15orf52	chromosome 15 open reading frame 52	A_55_P2181251	2.052
C15orf59	chromosome 15 open reading frame 59	A_52_P622244	-2.572
C16orf74	chromosome 16 open reading frame 74	A_51_P234044	12.651
C16orf89	chromosome 16 open reading frame 89	A_52_P159429	6.644
C17orf53	chromosome 17 open reading frame 53	A_55_P2171493	-3.058
C17orf64	chromosome 17 open reading frame 64	A_55_P2032265	-2.819
C17orf67	chromosome 17 open reading frame 67	A_55_P2017977	3.591
C17orf99	chromosome 17 open reading frame 99	A_55_P2124415	-2.139
C17orf105	chromosome 17 open reading frame 105	A_51_P233619	-5.299
C19orf71	chromosome 19 open reading frame 71	A_52_P18937	2.725
C1D	C1D nuclear receptor corepressor	A_55_P2010946	3.172
C1orf54	chromosome 1 open reading frame 54	A_55_P2156186	-2.729
C1orf95	chromosome 1 open reading frame 95	A_55_P2057803	10.235
C1orf101	chromosome 1 open reading frame 101	A_55_P2149891	-2.179
C1orf123	chromosome 1 open reading frame 123	A_55_P1972763	-2.002
C1orf127	chromosome 1 open reading frame 127	A_55_P2099329	-2.698
C1orf162	chromosome 1 open reading frame 162	A_66_P134453	3.091
C1orf168	chromosome 1 open reading frame 168	A_55_P2116689	2.01
C1orf226	chromosome 1 open reading frame 226	A_55_P2092262	-3.555
C1QA	complement component 1, q subcomponent, A chain	A_51_P181451	-42.218
C1QB	complement component 1, q subcomponent, B chain	A_51_P351860	-8.699
C1QC	complement component 1, q subcomponent, C chain	A_51_P102789	-7.544
C1S	complement component 1, s subcomponent	A_55_P2150179	6.614
C20orf141	chromosome 20 open reading frame 141	A_55_P2089472	-2.523
C20orf195	chromosome 20 open reading frame 195	A_55_P2070303	2.744
C22orf15	chromosome 22 open reading frame 15	A_55_P2040873	-2.471
C22orf23	chromosome 22 open reading frame 23	A_51_P363642	2.951
C230014O12Rik	RIKEN cDNA C230014O12 gene	A_55_P2391055	-2.555
C230072F16Rik	RIKEN cDNA C230072F16 gene	A_55_P2088380	-28.359
C230073G13Rik	RIKEN cDNA C230073G13 gene	A_55_P2359560	-2.841
C230094B09Rik	RIKEN cDNA C230094B09 gene	A_55_P2220342	-2.098
C230099D08Rik	RIKEN cDNA C230099D08 gene	A_55_P2063196	2.262
C2CD5	C2 calcium-dependent domain containing 5	A_65_P02171	3.134
C2CD2L	C2CD2-like	A_55_P1989728	2.762
C2orf40	chromosome 2 open reading frame 40	A_51_P404463	-15.682
C2orf44	chromosome 2 open reading frame 44	A_55_P2014540	-4.995
C2orf50	chromosome 2 open reading frame 50	A_55_P2040054	2.013
C2orf61	chromosome 2 open reading frame 61	A_51_P377812	-3.487
C2orf72	chromosome 2 open reading frame 72	A_51_P310164	-3.372
C2orf80	chromosome 2 open reading frame 80	A_55_P1952334	-3.001
C330013J21Rik	RIKEN cDNA C330013J21 gene	A_51_P211423	2.024
C330018A13Rik	RIKEN cDNA C330018A13 gene	A_55_P2368570	2.42
C3AR1	complement component 3a receptor 1	A_51_P282557	-3.351
C3orf70	chromosome 3 open reading frame 70	A_52_P94521	-2.001
C430002N11Rik	RIKEN cDNA C430002N11 gene	A_55_P2427150	34.383
C430003N24Rik	RIKEN cDNA C430003N24 gene	A_55_P2248320	-2.22
C430019N01Rik	RIKEN cDNA C430019N01 gene	A_55_P2388762	-2.239
C430039J16Rik	RIKEN cDNA C430039J16 gene	A_55_P2275462	4.903
C430045I18Rik	RIKEN cDNA C430045I18 gene	A_55_P2202043	-2.492
C430049E01Rik	RIKEN cDNA C430049E01 gene	A_55_P2369534	-2.37
C4orf17	chromosome 4 open reading frame 17	A_51_P334155	3.233
C4orf32	chromosome 4 open reading frame 32	A_52_P23308	2.459
C4orf33	chromosome 4 open reading frame 33	A_55_P1965793	3.099
C4orf36	chromosome 4 open reading frame 36	A_55_P2163877	2.462
C4orf45	chromosome 4 open reading frame 45	A_52_P221145	6.892
C530014P21Rik	RIKEN cDNA C530014P21 gene	A_55_P2329313	-9.377
C5AR1	complement component 5a receptor 1	A_55_P2017681	-56.583
C5AR2	complement component 5a receptor 2	A_55_P1970788	-37.51
C5orf28	chromosome 5 open reading frame 28	A_55_P2183914	-3.913
C5orf34	chromosome 5 open reading frame 34	A_55_P2058791	-5.262
C6orf222	chromosome 6 open reading frame 222	A_51_P179480	2.112
C7orf26	chromosome 7 open reading frame 26	A_66_P135244	2.55
C7orf49	chromosome 7 open reading frame 49	A_55_P2060323	-3.108
C7orf57	chromosome 7 open reading frame 57	A_52_P322941	3.202
C7orf60	chromosome 7 open reading frame 60	A_55_P2062388	-2.111
C87414 (includes others)	expressed sequence C87414	A_55_P2069802	-22.088
C8orf37	chromosome 8 open reading frame 37	A_55_P2030958	2.165
C8orf74	chromosome 8 open reading frame 74	A_52_P552560	2.455
C9orf9	chromosome 9 open reading frame 9	A_55_P1979997	2.071
C9orf43	chromosome 9 open reading frame 43	A_51_P492897	4.342
C9orf78	chromosome 9 open reading frame 78	A_55_P2077497	-2.364
C9orf84	chromosome 9 open reading frame 84	A_66_P135403	-2.909
C9orf91	chromosome 9 open reading frame 91	A_55_P2167630	2.125
C9orf131	chromosome 9 open reading frame 131	A_66_P133416	-2.509
C9orf152	chromosome 9 open reading frame 152	A_52_P204331	119.051
C9orf172	chromosome 9 open reading frame 172	A_55_P2143851	3.401
C9orf173	chromosome 9 open reading frame 173	A_51_P331910	2.588
CA2	carbonic anhydrase II	A_51_P455647	-4.911
CA6	carbonic anhydrase VI	A_55_P2004370	-2.703
CA12	carbonic anhydrase XII	A_55_P2019312	-4.55
CA13	carbonic anhydrase XIII	A_55_P2156855	3.006
CABIN1	calcineurin binding protein 1	A_52_P93422	-2.859
Cabp1	calcium binding protein 1	A_55_P2269673	2.235
CABP4	calcium binding protein 4	A_52_P625321	2.278
CABP5	calcium binding protein 5	A_55_P2055504	-2.046
CACFD1	calcium channel flower domain containing 1	A_55_P2134122	2.098
CACHD1	cache domain containing 1	A_52_P175028	5.688
CACNA1A	calcium channel, voltage-dependent, P/Q type, alpha 1A subunit	A_55_P2142393	-3.208
CACNA1C	calcium channel, voltage-dependent, L type, alpha 1C subunit	A_55_P2235931	21.698
CACNA1D	calcium channel, voltage-dependent, L type, alpha 1D subunit	A_51_P251209	-33.265
CACNA1F	calcium channel, voltage-dependent, L type, alpha 1F subunit	A_55_P2043718	-3.339
CACNB4	calcium channel, voltage-dependent, beta 4 subunit	A_55_P2289707	2.157
CACNG3	calcium channel, voltage-dependent, gamma subunit 3	A_55_P2141454	2.879
CACNG5	calcium channel, voltage-dependent, gamma subunit 5	A_52_P86353	2.758
CACNG8	calcium channel, voltage-dependent, gamma subunit 8	A_66_P133409	2.119
CADM1	cell adhesion molecule 1	A_55_P2114118	-2.801
CADM2	cell adhesion molecule 2	A_55_P2142928	19.139
CADM3	cell adhesion molecule 3	A_52_P553013	3.467
CADPS2	Ca++-dependent secretion activator 2	A_55_P2043157	-4.183
CAGE1	cancer antigen 1	A_55_P2034335	2.36
CALCB	calcitonin-related polypeptide beta	A_55_P2139942	5.14
Calcoco2	calcium binding and coiled-coil domain 2	A_51_P324529	-4.782
CALCR	calcitonin receptor	A_52_P469789	-2.459
CALCRL	calcitonin receptor like receptor	A_52_P58949	-2.022
CALHM1	calcium homeostasis modulator 1	A_55_P2178603	-2.104
CALHM2	calcium homeostasis modulator 2	A_51_P326994	-2.63
CALML3	calmodulin like 3	A_55_P2083317	-3.353
CAMK4	calcium/calmodulin-dependent protein kinase IV	A_55_P2096324	4.51
CAMK1D	calcium/calmodulin dependent protein kinase ID	A_52_P131353	-9.892
CAMK1G	calcium/calmodulin-dependent protein kinase IG	A_55_P2020331	-2.142
CAMK2A	calcium/calmodulin-dependent protein kinase II alpha	A_55_P2149209	-2.07
CAMK2B	calcium/calmodulin-dependent protein kinase II beta	A_55_P2150578	-2.388
CAMK2N2	calcium/calmodulin-dependent protein kinase II inhibitor 2	A_51_P355151	7.369
CAMP	cathelicidin antimicrobial peptide	A_55_P2039699	-11.256
CAND2	cullin-associated and neddylation-dissociated 2 (putative)	A_51_P141071	2.703
CAPN5	calpain 5	A_52_P683441	-2.534
CAPN9	calpain 9	A_66_P135651	-4.064
CAPN15	calpain 15	A_51_P226962	4.587
CAPRIN1	cell cycle associated protein 1	A_55_P2116054	4.126
CAPZA1	capping protein (actin filament) muscle Z-line, alpha 1	A_55_P2003005	-2.046
Car15	carbonic anhydrase 15	A_55_P2154416	-2.262
CARD14	caspase recruitment domain family member 14	A_51_P137611	48.373
CASC1	cancer susceptibility candidate 1	A_55_P2104567	2.639
CASC4	cancer susceptibility candidate 4	A_55_P1994020	2.702
CASC5	cancer susceptibility candidate 5	A_51_P442964	-2.945
CASK	calcium/calmodulin-dependent serine protein kinase (MAGUK family)	A_55_P2052789	-3.744
CASKIN1	CASK interacting protein 1	A_55_P2057469	-2.002
CASP3	caspase 3	A_52_P117576	-2.446
CASP6	caspase 6	A_51_P215922	-2.534
Casp12	caspase 12	A_55_P1983853	-7.039
CASS4	Cas scaffolding protein family member 4	A_55_P2100586	-6.463
CASZ1	castor zinc finger 1	A_55_P1995135	3.95
CAT	catalase	A_51_P191611	-2.673
CATSPER1	cation channel, sperm associated 1	A_52_P1087486	-14.666
CATSPERG	catsper channel auxiliary subunit gamma	A_52_P151528	-2.647
CBFA2T3	core-binding factor, runt domain, alpha subunit 2; translocated to, 3	A_51_P380750	-3.036
CBLN1	cerebellin 1 precursor	A_55_P1984591	2.523
CBR3	carbonyl reductase 3	A_51_P481159	-2.769
CBX8	chromobox 8	A_52_P229997	-2.148
CCBE1	collagen and calcium binding EGF domains 1	A_52_P39083	6.124
CCBL2	cysteine conjugate-beta lyase 2	A_55_P2058122	2.56
CCDC13	coiled-coil domain containing 13	A_55_P2169167	2.775
CCDC15	coiled-coil domain containing 15	A_66_P132997	2.075
Ccdc24	coiled-coil domain containing 24	A_55_P2177697	2.618
Ccdc30	coiled-coil domain containing 30	A_51_P321600	3.258
CCDC34	coiled-coil domain containing 34	A_55_P2097483	3.125
CCDC38	coiled-coil domain containing 38	A_55_P2067826	5.339
CCDC40	coiled-coil domain containing 40	A_55_P2085133	4.144
Ccdc50	coiled-coil domain containing 50	A_55_P2151026	-2.599
CCDC54	coiled-coil domain containing 54	A_55_P2152982	77.973
CCDC60	coiled-coil domain containing 60	A_52_P471494	-166.139
CCDC68	coiled-coil domain containing 68	A_55_P2079928	-2.029
CCDC80	coiled-coil domain containing 80	A_55_P2128869	-4.303
CCDC103	coiled-coil domain containing 103	A_55_P2046288	-17.336
CCDC107	coiled-coil domain containing 107	A_55_P2146500	-2.078
CCDC110	coiled-coil domain containing 110	A_52_P363316	-2.304
CCDC112	coiled-coil domain containing 112	A_55_P2167249	3.714
CCDC116	coiled-coil domain containing 116	A_51_P403243	-2.38
CCDC122	coiled-coil domain containing 122	A_51_P331841	3.166
CCDC148	coiled-coil domain containing 148	A_55_P2329180	4.942
CCDC149	coiled-coil domain containing 149	A_55_P2162175	-2.549
CCDC152	coiled-coil domain containing 152	A_55_P2128934	-2.165
CCDC153	coiled-coil domain containing 153	A_52_P352735	-3.805
CCDC155	coiled-coil domain containing 155	A_55_P2070373	12.209
CCDC158	coiled-coil domain containing 158	A_52_P275769	-2.555
Ccdc162	coiled-coil domain containing 162	A_55_P2114367	2.307
CCDC169	coiled-coil domain containing 169	A_55_P2076106	-3.577
CCDC172	coiled-coil domain containing 172	A_55_P2026149	-3.853
CCDC180	coiled-coil domain containing 180	A_55_P2032184	2.058
CCDC184	coiled-coil domain containing 184	A_55_P2169227	3.334
CCDC191	coiled-coil domain containing 191	A_51_P301621	45.462
CCDC109B	coiled-coil domain containing 109B	A_51_P317031	-3.157
Ccdc144b	coiled-coil domain containing 144B	A_55_P2000798	-2.198
Ccdc74a	coiled-coil domain containing 74A	A_51_P450459	-263.583
CCDC85C	coiled-coil domain containing 85C	A_55_P2270137	2.348
CCK	cholecystokinin	A_55_P1977431	6.579
CCKAR	cholecystokinin A receptor	A_51_P307741	3.334
CCKBR	cholecystokinin B receptor	A_51_P506201	-2.726
Ccl2	chemokine (C-C motif) ligand 2	A_51_P286737	2.28
CCL4	chemokine (C-C motif) ligand 4	A_51_P509573	3.069
CCL5	chemokine (C-C motif) ligand 5	A_52_P638459	-2.512
Ccl7	chemokine (C-C motif) ligand 7	A_51_P436652	2.283
Ccl9	chemokine (C-C motif) ligand 9	A_51_P185660	-4.506
CCL11	chemokine (C-C motif) ligand 11	A_51_P331752	7.503
CCL17	chemokine (C-C motif) ligand 17	A_51_P114462	6.096
CCL19	chemokine (C-C motif) ligand 19	A_55_P2099742	4.939
CCL22	chemokine (C-C motif) ligand 22	A_51_P327996	45.343
CCL24	chemokine (C-C motif) ligand 24	A_51_P322640	-3.988
CCL25	chemokine (C-C motif) ligand 25	A_55_P2027852	3.192
CCL28	chemokine (C-C motif) ligand 28	A_55_P2175915	-2.196
Ccl27a	chemokine (C-C motif) ligand 27A	A_55_P2070576	2.079
CCL3L3	chemokine (C-C motif) ligand 3-like 3	A_51_P140710	5.801
CCM2L	cerebral cavernous malformation 2-like	A_55_P2018191	-2.39
CCNA2	cyclin A2	A_51_P481920	-2.167
CCNB1	cyclin B1	A_55_P2065671	2.005
CCND1	cyclin D1	A_66_P111562	-5.78
CCND3	cyclin D3	A_51_P238448	-2.53
CCNY	cyclin Y	A_55_P2419514	2.099
CCR1	chemokine (C-C motif) receptor 1	A_52_P616356	-4.463
CCR2	chemokine (C-C motif) receptor 2	A_51_P245989	-39.034
CCR3	chemokine (C-C motif) receptor 3	A_52_P661044	-66.919
CCR5	chemokine (C-C motif) receptor 5 (gene/pseudogene)	A_52_P578732	-13.315
CCR7	chemokine (C-C motif) receptor 7	A_55_P2023542	5.823
Ccr1l1	chemokine (C-C motif) receptor 1-like 1	A_55_P2004786	-2.867
CCRL2	chemokine (C-C motif) receptor-like 2	A_55_P2049867	4.147
CD5	CD5 molecule	A_51_P167263	2.687
CD14	CD14 molecule	A_51_P172853	-3.63
CD19	CD19 molecule	A_55_P2079079	-2.461
CD27	CD27 molecule	A_51_P229664	2.577
CD28	CD28 molecule	A_55_P1979491	22.874
Cd33	CD33 antigen	A_66_P109986	8.96
CD38	CD38 molecule	A_66_P101835	3.802
CD40	CD40 molecule	A_55_P2036693	-3.816
CD44	CD44 molecule (Indian blood group)	A_55_P2166486	-2.383
CD69	CD69 molecule	A_51_P181286	14.614
CD72	CD72 molecule	A_55_P2180415	-6.397
CD74	CD74 molecule	A_51_P284608	-6.078
CD82	CD82 molecule	A_55_P2048794	5.267
CD93	CD93 molecule	A_51_P238722	2.105
CD101	CD101 molecule	A_55_P2059854	-8.258
CD109	CD109 molecule	A_51_P349546	11.646
CD177	CD177 molecule	A_51_P385718	-4.913
CD200	CD200 molecule	A_55_P2052062	26.866
CD209	CD209 molecule	A_55_P1960376	-8.905
CD226	CD226 molecule	A_52_P416327	14.89
CD247	CD247 molecule	A_55_P2212968	3.544
CD274	CD274 molecule	A_51_P248666	5.09
CD276	CD276 molecule	A_51_P499551	9.003
CD320	CD320 molecule	A_55_P2154425	2.566
Cd200r3	CD200 receptor 3	A_55_P1990022	2.166
CD200R1L	CD200 receptor 1 like	A_55_P2099039	49.023
Cd24a	CD24a antigen	A_52_P244193	2.913
CD300A	CD300a molecule	A_55_P2008297	-5.698
CD300E	CD300e molecule	A_51_P312035	-2.69
CD300LB	CD300 molecule like family member b	A_65_P13459	-2.382
CD300LD	CD300 molecule like family member d	A_55_P2006153	-8.483
CD300LF	CD300 molecule like family member f	A_55_P2081164	41.973
CD3D	CD3d molecule	A_51_P285206	10.314
CD3G	CD3g molecule	A_55_P2072771	8.264
CD79A	CD79a molecule	A_55_P2137496	-3.577
CD8A	CD8a molecule	A_52_P150547	10.657
CD8B	CD8b molecule	A_55_P2154982	2.694
CDA	cytidine deaminase	A_52_P469502	8.13
CDC6	cell division cycle 6	A_52_P219473	-3.848
CDC14A	cell division cycle 14A	A_52_P319726	-4.075
CDCA8	cell division cycle associated 8	A_55_P2170681	-2.052
CDCP1	CUB domain containing protein 1	A_55_P2033105	-2.182
CDH1	cadherin 1	A_51_P137336	-5.212
CDH4	cadherin 4	A_55_P2150831	3.189
CDH9	cadherin 9	A_55_P2156663	3.27
CDH11	cadherin 11	A_52_P437795	2.808
CDH13	cadherin 13	A_51_P114826	23.28
CDH16	cadherin 16	A_51_P287100	2.406
CDHR2	cadherin related family member 2	A_55_P2157068	2.035
CDHR5	cadherin related family member 5	A_52_P523445	2.374
CDK14	cyclin-dependent kinase 14	A_52_P273865	-2.143
CDK15	cyclin-dependent kinase 15	A_55_P2006862	-2.233
Cdk19os	cyclin-dependent kinase 19, opposite strand	A_52_P206436	2.814
CDK2AP2	cyclin-dependent kinase 2 associated protein 2	A_51_P111259	-2.792
CDK5R1	cyclin-dependent kinase 5, regulatory subunit 1 (p35)	A_55_P2156583	-4.972
CDK5R2	cyclin-dependent kinase 5, regulatory subunit 2 (p39)	A_66_P118059	-3.926
CDK5RAP2	CDK5 regulatory subunit associated protein 2	A_55_P2228948	-2.545
CDKAL1	CDK5 regulatory subunit associated protein 1-like 1	A_55_P1988918	-2.21
CDKL1	cyclin dependent kinase like 1	A_51_P234140	2.992
CDKL2	cyclin dependent kinase like 2	A_55_P2026675	-2.18
CDKL3	cyclin dependent kinase like 3	A_55_P1953957	-2.131
CDKN1A	cyclin-dependent kinase inhibitor 1A (p21, Cip1)	A_55_P1976204	-4.504
Cdkn1c	cyclin-dependent kinase inhibitor 1C (P57)	A_51_P339540	468.291
CDKN2A	cyclin-dependent kinase inhibitor 2A	A_55_P2008437	2.472
CDNF	cerebral dopamine neurotrophic factor	A_51_P479645	2.34
CDO1	cysteine dioxygenase type 1	A_51_P489452	213.788
CDON	cell adhesion associated, oncogene regulated	A_52_P575178	3.165
CDPF1	cysteine rich, DPF motif domain containing 1	A_52_P450835	2.355
CEACAM1	carcinoembryonic antigen related cell adhesion molecule 1	A_55_P2386236	2.322
Ceacam10	carcinoembryonic antigen-related cell adhesion molecule 10	A_52_P134195	-2.387
Ceacam12	carcinoembryonic antigen-related cell adhesion molecule 12	A_55_P2041626	58.55
CEACAM16	carcinoembryonic antigen related cell adhesion molecule 16	A_55_P1973501	2.568
CEBPD	CCAAT/enhancer binding protein delta	A_51_P444447	-2.28
CEBPE	CCAAT/enhancer binding protein epsilon	A_55_P2165839	-20.659
Celf6	CUGBP, Elav-like family member 6	A_66_P126428	5.5
Celrr	cerebellum expressed regulatory RNA	A_55_P1994962	-4.475
CELSR1	cadherin EGF LAG seven-pass G-type receptor 1	A_51_P440743	2.26
CELSR3	cadherin EGF LAG seven-pass G-type receptor 3	A_55_P2179587	3.136
CENPH	centromere protein H	A_51_P492830	-2.036
CENPK	centromere protein K	A_55_P2106150	-2.149
CENPM	centromere protein M	A_51_P463087	-2.161
CENPV	centromere protein V	A_51_P160344	2.541
CEP68	centrosomal protein 68kDa	A_66_P132777	-3.628
CEP89	centrosomal protein 89kDa	A_55_P2035653	-4.523
CEP97	centrosomal protein 97kDa	A_52_P357181	2.053
CEP112	centrosomal protein 112kDa	A_55_P2023797	-3.193
CEP295	centrosomal protein 295kDa	A_55_P1992299	3.005
Cep112os2	centrosomal protein 112, opposite strand 2	A_66_P118139	-6.615
Ces1b/Ces1c	carboxylesterase 1C	A_51_P394172	4.12
Ces1f	carboxylesterase 1F	A_51_P178772	10.175
Ces1g	carboxylesterase 1G	A_51_P253481	4.04
Ces2b	carboxyesterase 2B	A_52_P627269	15.256
Ces2c	carboxylesterase 2C	A_52_P318361	14.61
CES5A	carboxylesterase 5A	A_52_P500112	-3.513
CFAP43	cilia and flagella associated protein 43	A_52_P425651	-4.302
CFAP52	cilia and flagella associated protein 52	A_51_P288558	-3.262
CFAP69	cilia and flagella associated protein 69	A_51_P116601	2.048
CFAP74	cilia and flagella associated protein 74	A_55_P2009066	2.119
CFAP161	cilia and flagella associated protein 161	A_51_P160536	-13.027
CFB	complement factor B	A_51_P413866	-14.323
CFH	complement factor H	A_55_P2017418	-6.774
Cfhr2	complement factor H-related 2	A_55_P2098995	-7.764
CFLAR	CASP8 and FADD like apoptosis regulator	A_55_P1983468	5.854
CFP	complement factor properdin	A_51_P408363	-2.684
CGN	cingulin	A_55_P2169415	22.683
CH25H	cholesterol 25-hydroxylase	A_55_P2008987	2.409
CHAC1	ChaC glutathione-specific gamma-glutamylcyclotransferase 1	A_51_P134812	5.876
CHADL	chondroadherin like	A_55_P2232325	-2.496
CHAT	choline O-acetyltransferase	A_55_P1959430	-4.598
CHCHD2	coiled-coil-helix-coiled-coil-helix domain containing 2	A_55_P2170589	2.005
CHCHD6	coiled-coil-helix-coiled-coil-helix domain containing 6	A_55_P1990261	3.781
CHCHD7	coiled-coil-helix-coiled-coil-helix domain containing 7	A_55_P1963206	-2.075
CHD2	chromodomain helicase DNA binding protein 2	A_66_P101171	3.283
CHD3	chromodomain helicase DNA binding protein 3	A_55_P2061386	3.47
CHD5	chromodomain helicase DNA binding protein 5	A_55_P1978371	-4.309
CHDH	choline dehydrogenase	A_55_P2151817	-2.175
CHGA	chromogranin A	A_51_P358316	2.41
CHI3L1	chitinase 3 like 1	A_51_P362066	-27.435
Chil3/Chil4	chitinase-like 3	A_66_P133397	4.238
CHMP4C	charged multivesicular body protein 4C	A_51_P433000	2.13
CHN1	chimerin 1	A_52_P118310	-2.598
CHN2	chimerin 2	A_52_P302587	-41.482
CHP1	calcineurin-like EF-hand protein 1	A_66_P136632	4.533
CHP2	calcineurin-like EF-hand protein 2	A_51_P334318	-5.493
CHPT1	choline phosphotransferase 1	A_52_P655803	3.263
CHRDL1	chordin-like 1	A_66_P124091	21.366
CHRNA7	cholinergic receptor, nicotinic alpha 7	A_55_P2137010	-2.36
CHST1	carbohydrate (keratan sulfate Gal-6) sulfotransferase 1	A_55_P2061620	2.049
CHST3	carbohydrate (chondroitin 6) sulfotransferase 3	A_52_P390944	-8.563
CHST7	carbohydrate (N-acetylglucosamine 6-O) sulfotransferase 7	A_51_P229925	-7.218
CHST10	carbohydrate sulfotransferase 10	A_51_P445562	3.551
CIB2	calcium and integrin binding family member 2	A_55_P2120354	-3.291
CIB3	calcium and integrin binding family member 3	A_55_P2078494	2.248
CIDEA	cell death-inducing DFFA-like effector a	A_51_P199168	-8.444
CIITA	class II, major histocompatibility complex, transactivator	A_55_P2179074	-5.39
CIPC	CLOCK-interacting pacemaker	A_52_P366772	4.411
CISD1	CDGSH iron sulfur domain 1	A_55_P2032936	3.781
CITED1	Cbp/p300-interacting transactivator, with Glu/Asp rich carboxy-terminal domain, 1	A_55_P1979833	-17.201
CITED4	Cbp/p300-interacting transactivator, with Glu/Asp rich carboxy-terminal domain, 4	A_52_P426768	7.449
CKB	creatine kinase, brain	A_55_P1976224	-2.096
CKLF	chemokine-like factor	A_55_P1989534	2.034
CLCA2	chloride channel accessory 2	A_51_P131119	-2.892
Clca3a1/Clca3a2	chloride channel accessory 3A1	A_51_P265806	4.171
CLCF1	cardiotrophin-like cytokine factor 1	A_51_P102421	-3.587
CLCN7	chloride channel, voltage-sensitive 7	A_52_P105015	2
CLCNKA	chloride channel, voltage-sensitive Ka	A_55_P2080880	-2.747
CLDN7	claudin 7	A_55_P2158663	-5.762
CLDN9	claudin 9	A_51_P506961	3.699
CLDN12	claudin 12	A_55_P1994539	3.512
CLDN16	claudin 16	A_51_P428512	14.675
CLDN17	claudin 17	A_55_P1973203	-17.075
CLDN20	claudin 20	A_55_P2007956	2.679
Cldn34c4	claudin 34C4	A_51_P438555	2.062
CLEC10A	C-type lectin domain family 10 member A	A_55_P2045055	-5.376
CLEC12A	C-type lectin domain family 12 member A	A_52_P66520	-6.715
CLEC12B	C-type lectin domain family 12 member B	A_51_P192964	-2.838
CLEC16A	C-type lectin domain family 16 member A	A_52_P558609	2.241
CLEC1A	C-type lectin domain family 1, member A	A_52_P624434	46.661
CLEC1B	C-type lectin domain family 1 member B	A_55_P1992617	-2.542
CLEC2A	C-type lectin domain family 2 member A	A_55_P2163363	19.864
Clec2d (includes others)	C-type lectin domain family 2, member d	A_51_P182311	2.619
CLEC4A	C-type lectin domain family 4 member A	A_55_P2039622	-2.658
Clec4a3	C-type lectin domain family 4, member a3	A_51_P147274	-5.172
Clec4a4	C-type lectin domain family 4, member a4	A_55_P2103887	-8.261
Clec4b2	C-type lectin domain family 4, member b2	A_55_P2079645	-6.525
CLEC4C	C-type lectin domain family 4 member C	A_55_P1992530	-61.319
CLEC4E	C-type lectin domain family 4 member E	A_52_P161488	31.34
CLEC5A	C-type lectin domain family 5 member A	A_52_P142888	5.217
CLEC6A	C-type lectin domain family 6 member A	A_55_P2035018	-2.395
CLEC7A	C-type lectin domain family 7 member A	A_51_P246653	2.041
CLIC5	chloride intracellular channel 5	A_51_P420547	95.688
CLN5	ceroid-lipofuscinosis, neuronal 5	A_51_P320888	2.082
CLPS	colipase	A_55_P2015878	2.175
CLSPN	claspin	A_52_P476075	-2.659
CLTB	clathrin, light chain B	A_55_P2021149	3.027
Cma2/Mcpt9	chymase 2, mast cell	A_55_P1995580	2.207
Cmah	cytidine monophospho-N-acetylneuraminic acid hydroxylase	A_52_P156452	-3.831
CMBL	carboxymethylenebutenolidase homolog (Pseudomonas)	A_51_P272283	-8.835
CMKLR1	chemerin chemokine-like receptor 1	A_55_P2305623	-5.537
CMPK2	cytidine monophosphate (UMP-CMP) kinase 2, mitochondrial	A_52_P186937	-2.428
Cmtm1	CKLF-like MARVEL transmembrane domain containing 1	A_55_P1972464	2.891
CMTM7	CKLF-like MARVEL transmembrane domain containing 7	A_55_P1973254	-2.524
CMTM8	CKLF-like MARVEL transmembrane domain containing 8	A_51_P308048	7.816
Cmtm2a	CKLF-like MARVEL transmembrane domain containing 2A	A_55_P2056789	7.767
Cmya5	cardiomyopathy associated 5	A_55_P2149288	-2.294
CNGA3	cyclic nucleotide gated channel alpha 3	A_55_P1991004	-2.928
Cngb1	cyclic nucleotide gated channel beta 1	A_55_P2174982	3.453
CNKSR2	connector enhancer of kinase suppressor of Ras 2	A_55_P2162870	-2.661
CNN1	calponin 1, basic, smooth muscle	A_51_P350817	-2.364
CNOT7	CCR4-NOT transcription complex subunit 7	A_52_P410732	2.133
CNPY4	canopy FGF signaling regulator 4	A_55_P2135541	-2.84
CNRIP1	cannabinoid receptor interacting protein 1	A_51_P460048	6.09
CNTN3	contactin 3	A_55_P2013913	-4.055
CNTN4	contactin 4	A_55_P2157981	-3.276
CNTN6	contactin 6	A_52_P412452	2.24
CNTNAP3	contactin associated protein-like 3	A_55_P2028808	-2.295
COG5	component of oligomeric golgi complex 5	A_55_P2242089	2.274
COG6	component of oligomeric golgi complex 6	A_66_P104442	2.288
COL11A1	collagen, type XI, alpha 1	A_55_P2100375	-2.525
COL11A2	collagen, type XI, alpha 2	A_55_P2091601	-2.458
COL12A1	collagen, type XII, alpha 1	A_55_P2062469	-2.709
COL14A1	collagen, type XIV, alpha 1	A_55_P2124736	6.152
COL18A1	collagen, type XVIII, alpha 1	A_55_P2124791	-2.163
COL23A1	collagen, type XXIII, alpha 1	A_52_P441036	20.873
COL27A1	collagen, type XXVII, alpha 1	A_52_P480088	-2.353
COL4A5	collagen, type IV, alpha 5	A_55_P1969367	-14.994
COL4A6	collagen, type IV, alpha 6	A_52_P516409	-9.257
COL4A3BP	collagen, type IV, alpha 3 (Goodpasture antigen) binding protein	A_55_P1992319	2.447
COL6A5	collagen, type VI, alpha 5	A_52_P387884	17.89
COL8A1	collagen, type VIII, alpha 1	A_52_P292792	2.011
COL9A1	collagen, type IX, alpha 1	A_55_P1999532	2.462
COLEC10	collectin subfamily member 10	A_51_P144160	-3.43
COLEC12	collectin subfamily member 12	A_52_P527625	6.109
COLGALT2	collagen beta(1-O)galactosyltransferase 2	A_51_P331429	2.542
COLQ	collagen-like tail subunit (single strand of homotrimer) of asymmetric acetylcholinesterase	A_55_P2068784	2.027
COQ9	coenzyme Q9	A_55_P2008403	2.813
COQ10A	coenzyme Q10A	A_55_P2161585	2.029
CORO1A	coronin 1A	A_55_P2002963	-4.848
CORO2B	coronin 2B	A_55_P2136817	-6.454
COX11	COX11 cytochrome c oxidase copper chaperone	A_55_P2176087	-2.019
CP	ceruloplasmin (ferroxidase)	A_55_P2087607	2.744
CPA2	carboxypeptidase A2	A_52_P320261	5.105
CPA3	carboxypeptidase A3	A_51_P214127	-3.942
CPB2	carboxypeptidase B2	A_51_P262701	3.063
CPE	carboxypeptidase E	A_55_P2024704	2.086
CPEB1	cytoplasmic polyadenylation element binding protein 1	A_55_P2074631	12.394
CPEB4	cytoplasmic polyadenylation element binding protein 4	A_52_P595824	4.142
CPLX4	complexin 4	A_66_P111258	3.136
CPN2	carboxypeptidase N subunit 2	A_55_P2145149	8.609
CPNE4	copine IV	A_55_P2150697	-10.038
CPNE8	copine VIII	A_52_P383653	3.049
CPQ	carboxypeptidase Q	A_51_P506045	-2.439
CPT1A	carnitine palmitoyltransferase 1A (liver)	A_55_P2057405	-2.824
CPT1B	carnitine palmitoyltransferase 1B	A_55_P1956882	-2.51
CPT1C	carnitine palmitoyltransferase 1C	A_55_P2032750	2.333
CPXM1	carboxypeptidase X (M14 family), member 1	A_51_P139108	2.114
CRACR2B	calcium release activated channel regulator 2B	A_52_P552879	-5.153
CRCT1	cysteine rich C-terminal 1	A_51_P461040	2.458
CREB3L2	cAMP responsive element binding protein 3-like 2	A_52_P343856	2.125
CREB3L3	cAMP responsive element binding protein 3-like 3	A_55_P2174987	-2.133
CREBBP	CREB binding protein	A_55_P1965836	-2.843
CREBL2	cAMP responsive element binding protein-like 2	A_55_P1958220	2.099
CREBZF	CREB/ATF bZIP transcription factor	A_66_P115531	-2.026
CREG2	cellular repressor of E1A stimulated genes 2	A_55_P2140651	2.214
CREM	cAMP responsive element modulator	A_55_P2044257	2.071
CRHBP	corticotropin releasing hormone binding protein	A_52_P460734	21.27
CRISP2	cysteine-rich secretory protein 2	A_52_P43282	3.772
CRISPLD2	cysteine-rich secretory protein LCCL domain containing 2	A_55_P2052016	2.67
CRLF1	cytokine receptor-like factor 1	A_52_P304720	-2.521
CRLF3	cytokine receptor-like factor 3	A_55_P2021211	2.452
CRMP1	collapsin response mediator protein 1	A_55_P2017600	8.19
CRY1	cryptochrome circadian clock 1	A_52_P420500	24.954
CRYGC	crystallin gamma C	A_51_P116796	-6.389
CRYGN	crystallin gamma N	A_55_P1975295	-2.62
CRYM	crystallin mu	A_51_P264695	24.694
CSAD	cysteine sulfinic acid decarboxylase	A_51_P268529	-2.318
CSF1	colony stimulating factor 1	A_51_P195506	2.986
CSF2	colony stimulating factor 2	A_51_P171075	2.468
CSF1R	colony stimulating factor 1 receptor	A_52_P602091	-3.631
CSK	c-src tyrosine kinase	A_52_P397204	-2.083
CSNK1G3	casein kinase 1, gamma 3	A_55_P2144914	-2.755
CSNK2A1	casein kinase 2, alpha 1 polypeptide	A_55_P1971828	-2.103
CSPG5	chondroitin sulfate proteoglycan 5	A_55_P2046744	4.226
Csprs (includes others)	component of Sp100-rs	A_55_P2019601	12.006
CSRNP1	cysteine-serine-rich nuclear protein 1	A_52_P604629	2.978
CSRP1	cysteine and glycine rich protein 1	A_55_P2038007	2.48
CST6	cystatin E/M	A_52_P59206	2.916
CST7	cystatin F	A_51_P137419	2.084
CST8	cystatin 8	A_55_P2038106	-3.77
CSTA	cystatin A	A_51_P401907	-27.081
Cstad	CSA-conditional, T cell activation-dependent protein	A_51_P284426	-2.281
CSTF2	cleavage stimulation factor, 3' pre-RNA, subunit 2	A_55_P2080708	-2.101
CTF1	cardiotrophin 1	A_51_P122425	2.083
CTGF	connective tissue growth factor	A_51_P157042	-3.405
Ctla2a/Ctla2b	cytotoxic T lymphocyte-associated protein 2 alpha	A_55_P1955656	3.16
CTNNAL1	catenin alpha-like 1	A_52_P372151	2.221
CTNNB1	catenin beta 1	A_52_P424585	2.566
CTNND1	catenin delta 1	A_51_P349182	-2.35
CTNND2	catenin delta 2	A_55_P2111380	-4.691
Cts7	cathepsin 7	A_51_P397575	-3.067
CTSA	cathepsin A	A_55_P1955841	3.624
CTSC	cathepsin C	A_55_P2072005	-2.386
CTSD	cathepsin D	A_65_P13209	2.503
CTSE	cathepsin E	A_55_P1997126	5.087
CTSG	cathepsin G	A_51_P416546	-2.626
Ctsm	cathepsin M	A_52_P678816	-2.72
CTSO	cathepsin O	A_55_P2012241	-2.465
CTSW	cathepsin W	A_55_P2021981	2.029
CTTNBP2NL	CTTNBP2 N-terminal like	A_52_P481423	-2.074
CUBN	cubilin	A_55_P2047639	2.193
CX3CL1	chemokine (C-X3-C motif) ligand 1	A_51_P196925	3.147
CX3CR1	chemokine (C-X3-C motif) receptor 1	A_55_P2054362	-6.893
CXCL2	chemokine (C-X-C motif) ligand 2	A_51_P363187	11.438
Cxcl3	chemokine (C-X-C motif) ligand 3	A_52_P232813	5.815
CXCL3	chemokine (C-X-C motif) ligand 3	A_51_P217463	-3.864
CXCL6	chemokine (C-X-C motif) ligand 6	A_55_P1990032	30.826
Cxcl9	chemokine (C-X-C motif) ligand 9	A_55_P1977038	-2.814
CXCL10	chemokine (C-X-C motif) ligand 10	A_55_P2016462	-5.342
CXCL12	chemokine (C-X-C motif) ligand 12	A_51_P172502	2.854
CXCL14	chemokine (C-X-C motif) ligand 14	A_51_P209183	-2.219
CXCL16	chemokine (C-X-C motif) ligand 16	A_52_P99888	-3.095
CXCR1	chemokine (C-X-C motif) receptor 1	A_55_P2103249	285.665
CXCR2	chemokine (C-X-C motif) receptor 2	A_52_P559975	2.535
CXCR4	chemokine (C-X-C motif) receptor 4	A_52_P585124	2.029
CXCR6	chemokine (C-X-C motif) receptor 6	A_55_P1962209	2.702
CXorf56	chromosome X open reading frame 56	A_55_P2151442	2.142
CXorf57	chromosome X open reading frame 57	A_55_P2092993	-2.069
CXorf65	chromosome X open reading frame 65	A_55_P2012216	3.148
CYB561	cytochrome b561	A_55_P1954718	11.637
CYBA	cytochrome b-245, alpha polypeptide	A_51_P131800	2.135
CYBB	cytochrome b-245, beta polypeptide	A_55_P2082733	-2.058
CYFIP2	cytoplasmic FMR1 interacting protein 2	A_55_P1962771	9.71
Cylc1	cylicin, basic protein of sperm head cytoskeleton 1	A_51_P290937	-10.578
CYP24A1	cytochrome P450 family 24 subfamily A member 1	A_52_P88648	-28.929
CYP27A1	cytochrome P450 family 27 subfamily A member 1	A_51_P112817	-3.687
Cyp2a12/Cyp2a22	cytochrome P450, family 2, subfamily a, polypeptide 12	A_55_P2126333	2.928
CYP2A6 (includes others)	cytochrome P450 family 2 subfamily A member 6	A_55_P2007326	-2.206
Cyp2ab1	cytochrome P450, family 2, subfamily ab, polypeptide 1	A_55_P2100060	-6.912
Cyp2b19	cytochrome P450, family 2, subfamily b, polypeptide 19	A_55_P2080220	2.268
Cyp2c54 (includes others)	cytochrome P450, family 2, subfamily c, polypeptide 54	A_55_P1964483	-5.589
Cyp2d9 (includes others)	cytochrome P450, family 2, subfamily d, polypeptide 9	A_51_P386270	2.319
CYP2J2	cytochrome P450 family 2 subfamily J member 2	A_51_P506328	-2.623
Cyp2j9	cytochrome P450, family 2, subfamily j, polypeptide 9	A_51_P330044	-3.327
Cyp2j13	cytochrome P450, family 2, subfamily j, polypeptide 13	A_55_P1968250	-2.1
CYP39A1	cytochrome P450 family 39 subfamily A member 1	A_55_P2086143	-4.699
Cyp4b1-ps2	cytochrome P450, family 4, subfamily b, polypeptide 1, pseudogene 2	A_55_P2167123	-2.15
CYP4F2	cytochrome P450 family 4 subfamily F member 2	A_55_P2083411	-9.829
CYP4F22	cytochrome P450 family 4 subfamily F member 22	A_51_P385849	-3.215
Cyp4f41-ps	cytochrome P450, family 4, subfamily f, polypeptide 41 pseudogene	A_51_P379807	-2.12
CYP4V2	cytochrome P450 family 4 subfamily V member 2	A_52_P302345	2.32
CYP4X1	cytochrome P450 family 4 subfamily X member 1	A_66_P114580	99.33
CYP7B1	cytochrome P450 family 7 subfamily B member 1	A_51_P461429	2.526
Cypt8	cysteine-rich perinuclear theca 8	A_55_P1957509	2.712
CYSLTR1	cysteinyl leukotriene receptor 1	A_55_P2104363	-5.067
CYTIP	cytohesin 1 interacting protein	A_52_P398989	-2.162
CYTL1	cytokine like 1	A_52_P631547	-3.371
CYYR1	cysteine/tyrosine-rich 1	A_55_P2129000	3.065
D030020J04Rik	RIKEN cDNA D030020J04 gene	A_55_P2386359	-2.205
D11Ertd712e	DNA segment, Chr 11, ERATO Doi 712, expressed	A_55_P2335713	-4.772
D130019J16Rik	RIKEN cDNA D130019J16 gene	A_55_P2269626	-3.557
D130051D11Rik	RIKEN cDNA D130051D11 gene	A_55_P2307080	-3.148
D130061D10Rik	RIKEN cDNA D130061D10 gene	A_55_P2389528	-2.055
D13Ertd608e	DNA segment, Chr 13, ERATO Doi 608, expressed	A_55_P2216976	4.628
D14Ertd670e	DNA segment, Chr 14, ERATO Doi 670, expressed	A_55_P1957173	2.715
D230018H15Rik	RIKEN cDNA D230018H15 gene	A_55_P2292046	-5.45
D230019N24Rik	RIKEN cDNA D230019N24 gene	A_55_P2208260	-2.278
D230030E09Rik	Riken cDNA D230030E09 gene	A_66_P100820	2.036
D330041H03Rik	RIKEN cDNA D330041H03 gene	A_52_P305579	-4.698
D430018E03Rik	RIKEN cDNA D430018E03 gene	A_66_P140433	-2.04
D430022A14Rik	RIKEN cDNA D430022A14 gene	A_55_P2348409	-2.563
D4Ertd617e	DNA segment, Chr 4, ERATO Doi 617, expressed	A_55_P2044339	-2.06
D4Ertd681e	DNA segment, Chr 4, ERATO Doi 681, expressed	A_55_P2362601	-2.597
D5Ertd605e	DNA segment, Chr 5, ERATO Doi 605, expressed	A_55_P2035326	10.19
D630024D03Rik	RIKEN cDNA D630024D03 gene	A_55_P2334424	5.192
D730005E14Rik	RIKEN cDNA D730005E14 gene	A_55_P2019896	-2.207
D830014E11Rik	RIKEN cDNA D830014E11 gene	A_52_P462257	2.597
D830026I12Rik	RIKEN cDNA D830026I12 gene	A_55_P2331546	10.311
D830044D21Rik	RIKEN cDNA D830044D21 gene	A_52_P383033	28.938
D8Ertd158e	DNA segment, Chr 8, ERATO Doi 158, expressed	A_55_P2236382	-2.942
D930007P13Rik	Riken cDNA D930007P13 gene	A_55_P2039404	-2.386
D930016D06Rik	RIKEN cDNA D930016D06 gene	A_55_P2136737	7.074
DAB2	Dab, mitogen-responsive phosphoprotein, homolog 2 (Drosophila)	A_55_P1977473	-2.133
DACT2	dishevelled-binding antagonist of beta-catenin 2	A_51_P308347	5.205
DAD1	defender against cell death 1	A_55_P2047912	-3.492
DAGLB	diacylglycerol lipase, beta	A_51_P122582	-2.225
DAPK1	death-associated protein kinase 1	A_55_P1974019	-2.846
DAPP1	dual adaptor of phosphotyrosine and 3-phosphoinositides	A_51_P244824	-2.096
Dbhos	dopamine beta hydroxylase, opposite strand	A_55_P2329973	-2.025
Dbil5	diazepam binding inhibitor-like 5	A_52_P169082	-2.753
DCAF12L2	DDB1 and CUL4 associated factor 12-like 2	A_55_P2084980	-4.84
DCAKD	dephospho-CoA kinase domain containing	A_51_P370561	-3.066
DCC	DCC netrin 1 receptor	A_55_P1961761	-2.252
DCDC5	doublecortin domain containing 5	A_55_P2031460	8.114
DCHS1	dachsous cadherin-related 1	A_51_P394558	-12.509
DCK	deoxycytidine kinase	A_51_P500718	-5.138
DCLRE1B	DNA cross-link repair 1B	A_55_P1990849	-2.438
DCLRE1C	DNA cross-link repair 1C	A_55_P2129291	-2.751
DCN	decorin	A_51_P334104	3.761
DCSTAMP	dendrocyte expressed seven transmembrane protein	A_55_P2005320	-9.457
DCUN1D3	defective in cullin neddylation 1 domain containing 3	A_52_P503361	2.536
DDAH1	dimethylarginine dimethylaminohydrolase 1	A_51_P307168	2.477
DDHD1	DDHD domain containing 1	A_52_P332105	3.886
DDIT4L	DNA damage inducible transcript 4 like	A_52_P311853	2.017
DDR1	discoidin domain receptor tyrosine kinase 1	A_55_P2077313	2.141
DDR2	discoidin domain receptor tyrosine kinase 2	A_55_P1992954	2.708
DDX4	DEAD-box helicase 4	A_51_P223569	-10.407
DDX11	DEAD/H-box helicase 11	A_52_P432904	-2.635
DDX17	DEAD-box helicase 17	A_66_P119841	-22.04
DDX60	DEXD/H-box helicase 60	A_55_P1994862	-5.632
Defa-rs1 (includes others)	defensin, alpha, related sequence 1	A_55_P1979009	467.472
Defa3 (includes others)	defensin, alpha, 3	A_55_P2077649	3.633
Defb2	defensin beta 2	A_51_P401573	2.087
Defb36	defensin beta 36	A_55_P2064506	-10.417
Defb45	defensin beta 45	A_55_P1999232	21.356
DENND3	DENN/MADD domain containing 3	A_51_P128499	7.609
DENND1C	DENN/MADD domain containing 1C	A_52_P51429	-2.195
DENND2A	DENN/MADD domain containing 2A	A_51_P155085	6.66
DENND2D	DENN/MADD domain containing 2D	A_51_P279232	2.736
DENND4A	DENN/MADD domain containing 4A	A_55_P2069515	2.15
DEPDC1B	DEP domain containing 1B	A_51_P303749	-2.625
DERL3	derlin 3	A_51_P491667	-3.587
DES	desmin	A_51_P335969	2.177
DFFB	DNA fragmentation factor, 40kDa, beta polypeptide (caspase-activated DNase)	A_52_P46742	-2.342
DFNB31	deafness, autosomal recessive 31	A_51_P303620	2.289
DFNB59	deafness, autosomal recessive 59	A_55_P2181381	-3.777
DGAT2	diacylglycerol O-acyltransferase 2	A_52_P592909	12.046
DHCR7	7-dehydrocholesterol reductase	A_55_P2022337	2.243
DHFR	dihydrofolate reductase	A_66_P132888	-2.073
DHODH	dihydroorotate dehydrogenase (quinone)	A_55_P2126419	-7.011
DHPS	deoxyhypusine synthase	A_55_P2040280	2.046
DHRS9	dehydrogenase/reductase (SDR family) member 9	A_55_P2014882	-5.07
DHTKD1	dehydrogenase E1 and transketolase domain containing 1	A_52_P543079	2.675
DHX34	DEAH-box helicase 34	A_55_P1957957	-2.833
DHX58	DEXH-box helicase 58	A_52_P223809	-2.36
DIO1	deiodinase, iodothyronine, type I	A_51_P403477	-2.195
DIO2	deiodinase, iodothyronine, type II	A_51_P208603	1418.77
Dio3os	deiodinase, iodothyronine type III, opposite strand	A_55_P2040476	53.362
DIP2C	disco interacting protein 2 homolog C	A_55_P2137376	-3.661
DIRAS2	DIRAS family, GTP-binding RAS-like 2	A_66_P124858	-7.2
DISC1	disrupted in schizophrenia 1	A_55_P2042855	3.755
DISP3	dispatched RND transporter family member 3	A_55_P2161485	2.345
DIXDC1	DIX domain containing 1	A_55_P2158966	2.659
DLC1	DLC1 Rho GTPase activating protein	A_55_P2280821	4.872
Dleu2	deleted in lymphocytic leukemia, 2	A_55_P2200029	-5.711
DLG3	discs, large homolog 3 (Drosophila)	A_55_P1985514	2.459
DLGAP1	discs, large (Drosophila) homolog-associated protein 1	A_51_P520650	-3.949
DLGAP3	discs, large (Drosophila) homolog-associated protein 3	A_55_P1990179	-2.257
DLGAP5	discs, large (Drosophila) homolog-associated protein 5	A_52_P411003	-2.936
DLK1	delta-like 1 homolog (Drosophila)	A_66_P117477	-2.277
DLL4	delta-like 4 (Drosophila)	A_51_P384402	-2.427
DLX4	distal-less homeobox 4	A_55_P2081283	3.255
Dlx6os1	distal-less homeobox 6, opposite strand 1	A_52_P112463	5.278
DMBX1	diencephalon/mesencephalon homeobox 1	A_52_P654534	2.217
DMD	dystrophin	A_55_P2093624	-8.874
DMGDH	dimethylglycine dehydrogenase	A_51_P273679	24.457
DMKN	dermokine	A_55_P2133405	-2.459
DMRT2	doublesex and mab-3 related transcription factor 2	A_51_P146970	-4.04
DMRTA2	DMRT-like family A2	A_51_P110081	43.439
DMTN	dematin actin binding protein	A_55_P1956482	-3.236
DNA2	DNA replication helicase/nuclease 2	A_52_P437201	-2.494
DNAH1	dynein, axonemal, heavy chain 1	A_55_P2277970	2.497
DNAH2	dynein, axonemal, heavy chain 2	A_55_P2106180	4.151
DNAH8	dynein, axonemal, heavy chain 8	A_55_P2025675	-2.84
DNAH12	dynein, axonemal, heavy chain 12	A_55_P1981425	-5.441
DNAJB2	DnaJ heat shock protein family (Hsp40) member B2	A_51_P439612	2.223
DNAJB6	DnaJ heat shock protein family (Hsp40) member B6	A_55_P2013188	2.209
DNAJB7	DnaJ heat shock protein family (Hsp40) member B7	A_52_P80423	117.47
DNAJB9	DnaJ heat shock protein family (Hsp40) member B9	A_51_P198835	3.404
DNAJB13	DnaJ heat shock protein family (Hsp40) member B13	A_51_P450169	-11.364
DNAJC5	DnaJ heat shock protein family (Hsp40) member C5	A_55_P1982732	-2.088
DNAJC10	DnaJ heat shock protein family (Hsp40) member C10	A_55_P2032723	2.118
DNAJC19	DnaJ heat shock protein family (Hsp40) member C19	A_55_P2028243	-3.007
DNAL1	dynein, axonemal, light chain 1	A_52_P843573	2.654
DNASE1	deoxyribonuclease I	A_55_P1985835	21.133
DNHD1	dynein heavy chain domain 1	A_55_P2087157	-2.273
DNM1	dynamin 1	A_55_P2079167	-2.41
Dnmt3aos	DNA methyltransferase 3A, opposite strand	A_55_P2171785	2.186
DOC2B	double C2-like domains, beta	A_55_P2143494	3.639
Doc2g	double C2, gamma	A_51_P359137	-4.796
DOCK8	dedicator of cytokinesis 8	A_51_P483511	-3.238
DOCK9	dedicator of cytokinesis 9	A_55_P1954481	2.72
DOK2	docking protein 2	A_51_P446469	-22.529
DOK7	docking protein 7	A_51_P155458	23.659
Doxl2	diamine oxidase-like protein 2	A_55_P2041521	21.618
DPEP2	dipeptidase 2	A_55_P2077368	-7.569
DPEP3	dipeptidase 3	A_51_P329818	-8.143
DPF1	D4, zinc and double PHD fingers family 1	A_51_P131442	3.986
DPP7	dipeptidyl-peptidase 7	A_51_P440790	2.639
Dppa3	developmental pluripotency-associated 3	A_55_P2091496	-35.804
DPPA4	developmental pluripotency associated 4	A_55_P2158607	-2.055
DPY19L3	dpy-19-like 3 (C. elegans)	A_52_P99807	-2.041
DPYS	dihydropyrimidinase	A_55_P1952628	-15.623
DPYSL2	dihydropyrimidinase like 2	A_52_P591166	-2.541
DRD1	dopamine receptor D1	A_52_P366764	10.939
DRD3	dopamine receptor D3	A_55_P1981186	2.586
DSCC1	DNA replication and sister chromatid cohesion 1	A_55_P2101757	-4.634
DSG1	desmoglein 1	A_55_P2115900	2.105
DSG3	desmoglein 3	A_55_P2163003	-2.841
DTL	denticleless E3 ubiquitin protein ligase homolog (Drosophila)	A_55_P2164534	-3.213
DTNB	dystrobrevin beta	A_55_P2153111	8.767
DTNBP1	dystrobrevin binding protein 1	A_51_P487678	2.219
DTX1	deltex 1, E3 ubiquitin ligase	A_51_P202050	8.853
DUOX1	dual oxidase 1	A_51_P475138	-2.128
DUOX2	dual oxidase 2	A_55_P2100505	12.104
DUPD1	dual specificity phosphatase and pro isomerase domain containing 1	A_55_P2140201	-11.053
DUSP1	dual specificity phosphatase 1	A_51_P430900	-3.683
DUSP2	dual specificity phosphatase 2	A_52_P399934	6.383
DUSP5	dual specificity phosphatase 5	A_55_P2063237	-2.739
DUSP6	dual specificity phosphatase 6	A_51_P502614	-3.858
DUSP9	dual specificity phosphatase 9	A_52_P648601	2.704
DUSP13	dual specificity phosphatase 13	A_55_P2030647	13.525
DUSP15	dual specificity phosphatase 15	A_55_P2044580	3.487
DUSP18	dual specificity phosphatase 18	A_51_P362738	4.95
Dusp21	dual specificity phosphatase 21	A_51_P482611	173.101
DUT	deoxyuridine triphosphatase	A_52_P480360	11.246
DYDC1	DPY30 domain containing 1	A_51_P388471	-2.01
Dynap	dynactin associated protein	A_55_P2114651	158.284
DYNC1I1	dynein, cytoplasmic 1, intermediate chain 1	A_55_P2090429	-3.005
DYNLRB2	dynein, light chain, roadblock-type 2	A_51_P227962	-75.978
DYRK3	dual specificity tyrosine-(Y)-phosphorylation regulated kinase 3	A_52_P232580	3.138
DZANK1	double zinc ribbon and ankyrin repeat domains 1	A_51_P519108	4.095
DZIP1	DAZ interacting zinc finger protein 1	A_55_P2002220	-2.074
E030030I06Rik	RIKEN cDNA E030030I06 gene	A_52_P547764	-3.495
E130307A14Rik	RIKEN cDNA E130307A14 gene	A_52_P352099	-3.457
E230029C05Rik	RIKEN cDNA E230029C05 gene	A_52_P35534	-19.899
E2F7	E2F transcription factor 7	A_55_P2062598	-2.666
E330011O21Rik	RIKEN cDNA E330011O21 gene	A_55_P2257381	-84.018
E330013P08Rik	RIKEN cDNA E330013P08 gene	A_55_P2214487	-2.382
E530011L22Rik	RIKEN cDNA E530011L22 gene	A_55_P2307578	-2.957
EAF2	ELL associated factor 2	A_55_P2102624	2.064
Ear12	eosinophil-associated, ribonuclease A family, member 12	A_55_P2128853	-188.205
Ear2 (includes others)	eosinophil-associated, ribonuclease A family, member 2	A_52_P412585	-185.037
EBF1	early B-cell factor 1	A_55_P2065513	2.117
ECE2	endothelin converting enzyme 2	A_52_P271572	-6.436
ECHDC3	enoyl-CoA hydratase domain containing 3	A_51_P475378	3.938
ECM1	extracellular matrix protein 1	A_66_P104815	-2.025
ECSCR	endothelial cell surface expressed chemotaxis and apoptosis regulator	A_52_P1026777	4.135
ECT2L	epithelial cell transforming 2 like	A_55_P2023329	-2.154
EDIL3	EGF-like repeats and discoidin I-like domains 3	A_52_P325527	-5.261
EDN2	endothelin 2	A_51_P482121	2.647
EDN3	endothelin 3	A_52_P20753	4.392
EDNRB	endothelin receptor type B	A_55_P2089710	2.085
EFCAB1	EF-hand calcium binding domain 1	A_55_P1967473	-6.383
EFCAB7	EF-hand calcium binding domain 7	A_55_P2015312	4.409
EFCAB12	EF-hand calcium binding domain 12	A_55_P2164055	-8.923
EFEMP1	EGF containing fibulin-like extracellular matrix protein 1	A_55_P2048767	5.807
EFNA4	ephrin-A4	A_51_P384718	2.604
EFR3B	EFR3 homolog B	A_55_P1956418	-12.598
Egfbp2	epidermal growth factor binding protein type B	A_55_P2005956	25.319
EGFL6	EGF-like-domain, multiple 6	A_52_P655687	-4.752
EGFL8	EGF-like-domain, multiple 8	A_55_P2115507	2.029
EGFR	epidermal growth factor receptor	A_52_P106259	2.107
EGLN3	egl-9 family hypoxia-inducible factor 3	A_55_P1960916	6.474
EHD1	EH domain containing 1	A_55_P2045258	-4.086
EHD3	EH domain containing 3	A_51_P360918	2.971
EHD4	EH domain containing 4	A_55_P2020378	-2.724
EHF	ets homologous factor	A_66_P109519	-3.391
EHMT1	euchromatic histone-lysine N-methyltransferase 1	A_55_P2045163	-3.236
EID1	EP300 interacting inhibitor of differentiation 1	A_55_P2097022	-2.546
EID2	EP300 interacting inhibitor of differentiation 2	A_52_P659762	3.722
EID3	EP300 interacting inhibitor of differentiation 3	A_51_P179461	-2.21
EIF2AK4	eukaryotic translation initiation factor 2 alpha kinase 4	A_55_P1998401	2.03
EIF4E2	eukaryotic translation initiation factor 4E family member 2	A_55_P2006549	-2.146
ELAVL3	ELAV like neuron-specific RNA binding protein 3	A_51_P305230	2.808
ELAVL4	ELAV like neuron-specific RNA binding protein 4	A_55_P1990314	-4.871
ELF3	E74-like factor 3 (ets domain transcription factor, epithelial-specific )	A_51_P480241	8.396
ELL2	elongation factor, RNA polymerase II, 2	A_51_P230507	-2.473
ELL3	elongation factor RNA polymerase II-like 3	A_55_P2095251	-3.102
ELOVL7	ELOVL fatty acid elongase 7	A_52_P354682	2.695
ELP4	elongator acetyltransferase complex subunit 4	A_52_P297050	2.009
EMC1	ER membrane protein complex subunit 1	A_52_P306537	3.915
EMID1	EMI domain containing 1	A_55_P1954277	2.261
EMP1	epithelial membrane protein 1	A_55_P1954221	2.093
EMP2	epithelial membrane protein 2	A_55_P2092864	-3.868
EMX2	empty spiracles homeobox 2	A_52_P455251	4.1
Emx2os	Emx2 opposite strand/antisense transcript (non-protein coding)	A_55_P2186460	19.187
ENC1	ectodermal-neural cortex 1 (with BTB domain)	A_51_P126437	-4.226
ENDOD1	endonuclease domain containing 1	A_51_P505823	3.535
ENG	endoglin	A_55_P2040936	-5.376
ENGASE	endo-beta-N-acetylglucosaminidase	A_52_P28775	-4.054
ENO2	enolase 2 (gamma, neuronal)	A_55_P2019457	6.22
ENOX1	ecto-NOX disulfide-thiol exchanger 1	A_55_P1978915	-2.41
ENPP1	ectonucleotide pyrophosphatase/phosphodiesterase 1	A_51_P408584	3.099
ENPP2	ectonucleotide pyrophosphatase/phosphodiesterase 2	A_55_P2055597	2.431
ENPP5	ectonucleotide pyrophosphatase/phosphodiesterase 5 (putative)	A_55_P2021704	2.089
ENPP6	ectonucleotide pyrophosphatase/phosphodiesterase 6	A_52_P68087	-3.502
ENTPD8	ectonucleoside triphosphate diphosphohydrolase 8	A_55_P1989215	2.218
EOMES	eomesodermin	A_55_P2150717	3.581
EPAS1	endothelial PAS domain protein 1	A_51_P250058	13.255
EPB41	erythrocyte membrane protein band 4.1	A_55_P2240823	-2.532
EPB41L5	erythrocyte membrane protein band 4.1 like 5	A_52_P180518	3.113
EPB41L4B	erythrocyte membrane protein band 4.1 like 4B	A_55_P2108790	2.06
EPHA5	EPH receptor A5	A_55_P2062921	2.889
EPHA6	EPH receptor A6	A_66_P132657	-3.113
EPHA7	EPH receptor A7	A_55_P1969058	5.362
EPHA10	EPH receptor A10	A_52_P651393	3.795
EPHX1	epoxide hydrolase 1, microsomal (xenobiotic)	A_55_P2002578	-4.256
EPHX2	epoxide hydrolase 2, cytoplasmic	A_55_P2002572	2.699
EPOR	erythropoietin receptor	A_51_P435339	-4.596
EPS8	epidermal growth factor receptor pathway substrate 8	A_55_P2155479	2.084
EPSTI1	epithelial stromal interaction 1 (breast)	A_52_P582374	-4.762
ERAS	ES cell expressed Ras	A_52_P275649	-8.695
ERC2	ELKS/RAB6-interacting/CAST family member 2	A_55_P2026530	-5.564
ERCC8	excision repair cross-complementation group 8	A_55_P2105165	23.472
ERCC6L	excision repair cross-complementation group 6 like	A_51_P123134	-2.088
ERCC6L2	excision repair cross-complementation group 6 like 2	A_52_P194464	2.194
Erdr1	erythroid differentiation regulator 1	A_55_P2034481	-2.366
ERMAP	erythroblast membrane-associated protein (Scianna blood group)	A_55_P2153382	2.685
ERMARD	ER membrane-associated RNA degradation	A_55_P2167908	-2.985
ERN1	endoplasmic reticulum to nucleus signaling 1	A_55_P2112569	3.079
ESCO2	establishment of sister chromatid cohesion N-acetyltransferase 2	A_51_P195034	-2.636
ESM1	endothelial cell-specific molecule 1	A_52_P257625	10.64
ESPL1	extra spindle pole bodies like 1, separase	A_52_P658437	-2.668
ESPN	espin	A_66_P108003	-9.425
ESR1	estrogen receptor 1	A_51_P474658	2.277
ESRP1	epithelial splicing regulatory protein 1	A_55_P2033767	-4.288
ESRP2	epithelial splicing regulatory protein 2	A_55_P2013143	-2.152
ESRRB	estrogen related receptor beta	A_52_P628212	2.128
ESYT1	extended synaptotagmin-like protein 1	A_55_P2037162	-2.825
ETNK2	ethanolamine kinase 2	A_51_P238183	2.341
Etohd2	ethanol decreased 2	A_55_P2184209	2.843
ETS1	v-ets avian erythroblastosis virus E26 oncogene homolog 1	A_52_P194250	-6.537
ETV1	ets variant 1	A_55_P1986321	-4.154
ETV5	ets variant 5	A_55_P2037454	-9.313
EVA1A	eva-1 homolog A (C. elegans)	A_51_P140641	-2.65
EVA1C	eva-1 homolog C (C. elegans)	A_55_P2101920	2.565
EVI2B	ecotropic viral integration site 2B	A_52_P508999	-2.955
EXD1	exonuclease 3'-5' domain containing 1	A_55_P2040600	2.889
EXO1	exonuclease 1	A_51_P239984	-2.611
EXOC7	exocyst complex component 7	A_55_P2183035	-10.039
EXOC3L1	exocyst complex component 3-like 1	A_55_P2150741	-11.842
EXOC3L2	exocyst complex component 3-like 2	A_51_P449824	-2.261
EXTL1	exostosin-like glycosyltransferase 1	A_51_P346893	3.893
EYA2	EYA transcriptional coactivator and phosphatase 2	A_55_P2141093	2.481
EZR	ezrin	A_55_P1955548	2.022
F5	coagulation factor V	A_51_P407323	19.481
F7	coagulation factor VII	A_55_P2045040	-5.167
F11	coagulation factor XI	A_51_P502119	-2.157
F11R	F11 receptor	A_51_P458866	4.094
F13A1	coagulation factor XIII, A1 polypeptide	A_51_P507801	-8.871
F2RL2	coagulation factor II (thrombin) receptor-like 2	A_51_P261164	-4.754
F630028O10Rik	RIKEN cDNA F630028O10 gene	A_55_P2007220	-5.833
F730043M19Rik	RIKEN cDNA F730043M19 gene	A_55_P2099910	3.125
F830014O18Rik	RIKEN cDNA F830014O18 gene	A_55_P2279140	-2.903
F830208F22Rik	RIKEN cDNA F830208F22 gene	A_55_P2148961	-3.051
FABP2	fatty acid binding protein 2, intestinal	A_51_P313581	-2.734
FABP3	fatty acid binding protein 3, muscle and heart	A_55_P1974367	13.547
FABP4	fatty acid binding protein 4, adipocyte	A_51_P336833	5.393
FABP5	fatty acid binding protein 5 (psoriasis-associated)	A_55_P1953387	2.421
FABP7	fatty acid binding protein 7, brain	A_51_P290074	-12.239
FADS2	fatty acid desaturase 2	A_65_P20641	2.96
FAH	fumarylacetoacetate hydrolase (fumarylacetoacetase)	A_52_P302496	4.569
Faiml	Fas apoptotic inhibitory molecule like	A_55_P2065815	-2.58
FAM107B	family with sequence similarity 107 member B	A_55_P2023772	2.365
FAM110A	family with sequence similarity 110 member A	A_55_P1977071	-2.471
FAM110C	family with sequence similarity 110 member C	A_52_P476731	14.54
FAM117A	family with sequence similarity 117 member A	A_51_P148314	-2.025
FAM124A	family with sequence similarity 124 member A	A_66_P101724	4.492
FAM126B	family with sequence similarity 126 member B	A_55_P1974347	2.826
FAM127A	family with sequence similarity 127 member A	A_55_P2163928	-2.649
FAM129A	family with sequence similarity 129 member A	A_55_P2083489	-3.632
FAM132B	family with sequence similarity 132 member B	A_55_P2156022	-2.673
FAM134B	family with sequence similarity 134 member B	A_51_P428578	2.264
Fam13a	family with sequence similarity 13, member A	A_51_P329949	-8.081
FAM149A	family with sequence similarity 149 member A	A_51_P195215	2.592
FAM149B1	family with sequence similarity 149 member B1	A_55_P1989991	2.033
FAM160A2	family with sequence similarity 160 member A2	A_55_P2289765	-3.838
FAM161B	family with sequence similarity 161 member B	A_51_P463860	3
FAM163B	family with sequence similarity 163 member B	A_55_P2168441	-2.256
FAM172A	family with sequence similarity 172 member A	A_55_P2246014	-3.903
FAM185A	family with sequence similarity 185 member A	A_51_P431734	2.083
Fam187b	family with sequence similarity 187, member B	A_51_P440092	-3.684
FAM188B	family with sequence similarity 188 member B	A_55_P1972812	-2.085
FAM189A2	family with sequence similarity 189 member A2	A_52_P369123	213.906
FAM196A	family with sequence similarity 196 member A	A_55_P1987434	-2.641
FAM19A1	family with sequence similarity 19 (chemokine (C-C motif)-like), member A1	A_55_P2055031	2.334
FAM19A5	family with sequence similarity 19 (chemokine (C-C motif)-like), member A5	A_55_P1967325	2.091
FAM205A	family with sequence similarity 205 member A	A_55_P2018330	-5.174
Fam205c	family with sequence similarity 205, member C	A_52_P337388	-4.955
FAM212B	family with sequence similarity 212 member B	A_51_P113178	-2.234
FAM213A	family with sequence similarity 213 member A	A_55_P1987730	4.171
FAM214A	family with sequence similarity 214 member A	A_55_P2029846	-3.142
FAM217A	family with sequence similarity 217 member A	A_55_P1960087	-2.361
FAM219A	family with sequence similarity 219 member A	A_55_P2039125	2.916
FAM221B	family with sequence similarity 221 member B	A_52_P618009	2.54
FAM222B	family with sequence similarity 222 member B	A_55_P2093814	-2.01
FAM229A	family with sequence similarity 229 member A	A_52_P628127	2.442
FAM234B	family with sequence similarity 234 member B	A_55_P1975947	-2.591
FAM26D	family with sequence similarity 26 member D	A_55_P2403159	-9.615
FAM43A	family with sequence similarity 43 member A	A_55_P2121456	-6.106
FAM46A	family with sequence similarity 46 member A	A_51_P272876	-2.272
FAM46C	family with sequence similarity 46 member C	A_51_P447976	7.004
FAM50B	family with sequence similarity 50 member B	A_52_P5567	-129.048
FAM53B	family with sequence similarity 53 member B	A_55_P2178496	-2.135
FAM65C	family with sequence similarity 65 member C	A_52_P964651	2.64
FAM73A	family with sequence similarity 73 member A	A_55_P2052862	5.096
FAM78B	family with sequence similarity 78 member B	A_55_P2108012	2.183
FAM83A	family with sequence similarity 83 member A	A_55_P2085855	4.011
FAM83G	family with sequence similarity 83 member G	A_55_P1956812	2.252
FAN1	FANCD2/FANCI-associated nuclease 1	A_55_P2030229	-4.732
FANCA	Fanconi anemia complementation group A	A_55_P2120493	2.96
FANCC	Fanconi anemia complementation group C	A_51_P341647	2.526
FANCD2	Fanconi anemia complementation group D2	A_52_P556462	-15.333
FANCI	Fanconi anemia complementation group I	A_55_P2025796	-2.996
FARP1	FERM, ARH/RhoGEF and pleckstrin domain protein 1	A_55_P2076984	2.13
FASLG	Fas ligand	A_55_P2016114	4.638
FASN	fatty acid synthase	A_52_P100252	3.072
FAT1	FAT atypical cadherin 1	A_55_P2094931	-22.804
FBLIM1	filamin binding LIM protein 1	A_55_P2038757	2.193
FBLN1	fibulin 1	A_55_P2088601	2.607
FBLN7	fibulin 7	A_52_P559817	2.258
FBXL2	F-box and leucine-rich repeat protein 2	A_52_P604735	5.743
FBXL7	F-box and leucine-rich repeat protein 7	A_52_P423364	2.523
FBXL13	F-box and leucine-rich repeat protein 13	A_55_P1954955	25.312
Fbxl12os	F-box and leucine-rich repeat protein 12, opposite strand	A_66_P104437	18.116
FBXO5	F-box protein 5	A_51_P393958	-2.097
FBXO8	F-box protein 8	A_55_P2074226	2.148
FBXO32	F-box protein 32	A_51_P109369	10.69
FBXO40	F-box protein 40	A_52_P279557	2.571
FBXW7	F-box and WD repeat domain containing 7	A_51_P506683	3.598
FCAMR	Fc receptor, IgA, IgM, high affinity	A_55_P2288825	2.077
FCER1A	Fc fragment of IgE receptor Ia	A_55_P2120244	-2.07
FCGR1A	Fc fragment of IgG receptor Ia	A_55_P2008740	-31.186
FCGRT	Fc fragment of IgG receptor and transporter	A_51_P161890	-2.528
FCHO1	FCH domain only 1	A_55_P2047461	3.188
FCRL1	Fc receptor-like 1	A_51_P349213	-2.408
FCRL5	Fc receptor-like 5	A_55_P2050732	-18.885
Fcrls	Fc receptor-like S, scavenger receptor	A_52_P231075	-63.084
FDFT1	farnesyl-diphosphate farnesyltransferase 1	A_55_P2033250	2.274
FDPS	farnesyl diphosphate synthase	A_55_P1966804	2.27
FDXACB1	ferredoxin-fold anticodon binding domain containing 1	A_55_P2095181	-3.055
FES	FES proto-oncogene, tyrosine kinase	A_52_P365011	-3.215
FFAR4	free fatty acid receptor 4	A_52_P503663	9.197
FGA	fibrinogen alpha chain	A_51_P193813	-13.575
FGB	fibrinogen beta chain	A_51_P428483	2.358
FGD1	FYVE, RhoGEF and PH domain containing 1	A_55_P2081452	2.209
FGD2	FYVE, RhoGEF and PH domain containing 2	A_52_P260994	-15.805
FGD3	FYVE, RhoGEF and PH domain containing 3	A_55_P2029046	-5.449
FGD4	FYVE, RhoGEF and PH domain containing 4	A_55_P2099267	-2.657
FGF1	fibroblast growth factor 1 (acidic)	A_52_P538673	2.233
FGF8	fibroblast growth factor 8	A_55_P2101506	-2.333
FGF13	fibroblast growth factor 13	A_55_P2139809	-2.595
FGF14	fibroblast growth factor 14	A_55_P2019998	-2.033
FGFBP3	fibroblast growth factor binding protein 3	A_55_P2044385	2.218
FGFR1	fibroblast growth factor receptor 1	A_55_P2057777	-2.615
FGFR3	fibroblast growth factor receptor 3	A_55_P2150422	2.142
FGFR4	fibroblast growth factor receptor 4	A_55_P2121871	-2.35
FGL1	fibrinogen like 1	A_55_P1984830	3.076
FGL2	fibrinogen-like 2	A_52_P266132	6.525
FGR	FGR proto-oncogene, Src family tyrosine kinase	A_52_P456640	-3.174
FHAD1	forkhead-associated (FHA) phosphopeptide binding domain 1	A_52_P675039	-12.579
FHDC1	FH2 domain containing 1	A_55_P1985693	-2.191
FHIT	fragile histidine triad	A_55_P2032714	3.97
FHOD3	formin homology 2 domain containing 3	A_55_P2088018	-7.578
FIBIN	fin bud initiation factor homolog (zebrafish)	A_51_P283473	2.751
FIGF	c-fos induced growth factor (vascular endothelial growth factor D)	A_51_P117739	4.024
FIGN	fidgetin	A_51_P375987	4.127
FIGNL1	fidgetin-like 1	A_55_P2110245	-2.216
FILIP1L	filamin A interacting protein 1-like	A_51_P142153	-2.048
FKBP5	FK506 binding protein 5	A_55_P1952379	-2.327
FKTN	fukutin	A_55_P2058895	8.983
Flg2	filaggrin family member 2	A_52_P1035965	-3.658
FLNB	filamin B	A_52_P222350	2.09
FLT1	fms related tyrosine kinase 1	A_51_P398723	-3.327
FLT3	fms related tyrosine kinase 3	A_55_P2055242	-2.081
FLT4	fms related tyrosine kinase 4	A_51_P179531	2.76
FLVCR2	feline leukemia virus subgroup C cellular receptor family member 2	A_51_P386899	24.044
FLYWCH2	FLYWCH family member 2	A_51_P500541	9.244
FMN1	formin 1	A_55_P2019133	2.801
Fmnl1	formin-like 1	A_51_P404110	-6.204
FMNL2	formin like 2	A_52_P640296	-2.165
FMNL3	formin like 3	A_55_P2094118	-2.695
FMO5	flavin containing monooxygenase 5	A_55_P2168722	-2.461
Fmr1nb	fragile X mental retardation 1 neighbor	A_55_P2115318	-10.958
FN1	fibronectin 1	A_55_P2130178	-20.127
FN3K	fructosamine 3 kinase	A_55_P2005859	3.693
FNBP1	formin binding protein 1	A_55_P2110474	-6.353
Fnbp1l	formin binding protein 1-like	A_55_P2082961	-11.948
Fndc1	fibronectin type III domain containing 1	A_51_P153423	5.864
FNDC5	fibronectin type III domain containing 5	A_52_P213696	13.063
FNIP1	folliculin interacting protein 1	A_55_P2091836	2.037
FNIP2	folliculin interacting protein 2	A_52_P494930	4.201
FOCAD	focadhesin	A_55_P2081349	2.858
FOLR2	folate receptor 2 (fetal)	A_51_P162671	-18.409
FOS	FBJ murine osteosarcoma viral oncogene homolog	A_52_P262219	-9.601
FOSL2	FOS like antigen 2	A_51_P507242	-6.633
Foxd2os	forkhead box D2, opposite strand	A_55_P2183652	2.354
Foxe3	forkhead box E3	A_55_P2119009	-2.564
FOXF1	forkhead box F1	A_51_P262111	-28.736
FOXF2	forkhead box F2	A_51_P248865	5.658
FOXG1	forkhead box G1	A_55_P2053127	2.3
FOXI2	forkhead box I2	A_51_P261204	-3.168
FOXJ1	forkhead box J1	A_51_P456870	2.448
Foxl2os	forkhead box L2, opposite strand	A_55_P2078093	-2.29
FOXN2	forkhead box N2	A_52_P431139	-2.092
FOXN4	forkhead box N4	A_66_P108267	-2.903
Foxp2	forkhead box P2	A_51_P233753	-3.205
FOXQ1	forkhead box Q1	A_55_P2046877	126.461
FOXR1	forkhead box R1	A_55_P2005883	-13.445
FPR1	formyl peptide receptor 1	A_51_P312485	-6.045
FPR2	formyl peptide receptor 2	A_51_P288138	-17.26
FRAS1	Fraser extracellular matrix complex subunit 1	A_51_P383270	4.408
FRG2/FRG2B	FSHD region gene 2	A_55_P2146646	-4.798
FRMD3	FERM domain containing 3	A_55_P2089898	2.239
FRMD5	FERM domain containing 5	A_52_P89305	-5.508
FRMD4A	FERM domain containing 4A	A_55_P1982374	-12.238
FRMD4B	FERM domain containing 4B	A_52_P68702	-3.335
FRMPD4	FERM and PDZ domain containing 4	A_55_P2015137	-133.465
FRRS1L	ferric-chelate reductase 1-like	A_55_P2092251	2.236
FRS3	fibroblast growth factor receptor substrate 3	A_55_P2020736	2.244
Frs3os	fibroblast growth factor receptor substrate 3, opposite strand	A_55_P2365928	-2.028
FRY	FRY microtubule binding protein	A_55_P2029682	2.754
FRYL	FRY like transcription coactivator	A_55_P2289800	-5.358
FSD2	fibronectin type III and SPRY domain containing 2	A_52_P505157	-3.037
FSIP2	fibrous sheath interacting protein 2	A_52_P72162	-63.766
FST	follistatin	A_55_P2394308	2.147
FSTL1	follistatin like 1	A_55_P2143517	12.645
Fthl17e (includes others)	ferritin, heavy polypeptide-like 17, member E	A_55_P1990271	-10.076
FTMT	ferritin mitochondrial	A_51_P420321	3.221
FUBP1	far upstream element (FUSE) binding protein 1	A_52_P438578	-2.273
FUCA2	fucosidase, alpha-L- 2, plasma	A_65_P03719	3.362
FUT7	fucosyltransferase 7 (alpha (1,3) fucosyltransferase)	A_55_P2182675	-8.048
FUT8	fucosyltransferase 8 (alpha (1,6) fucosyltransferase)	A_66_P124755	3.816
FUT9	fucosyltransferase 9 (alpha (1,3) fucosyltransferase)	A_52_P40695	-3.51
FXN	frataxin	A_66_P129852	2.188
Fxyd2	FXYD domain-containing ion transport regulator 2	A_55_P2069935	-7.069
FXYD6	FXYD domain containing ion transport regulator 6	A_52_P472302	-35.845
FYB	FYN binding protein	A_55_P2045741	-4.206
FYN	FYN proto-oncogene, Src family tyrosine kinase	A_66_P138915	-3.061
FZD8	frizzled class receptor 8	A_55_P2035804	2.034
G430049J08Rik	RIKEN cDNA G430049J08 gene	A_55_P2068214	6.966
G530011O06Rik	RIKEN cDNA G530011O06 gene	A_55_P2148253	-3.447
GAA	glucosidase, alpha; acid	A_55_P2024431	3.581
GAB1	GRB2 associated binding protein 1	A_52_P417437	-3.329
GABBR2	gamma-aminobutyric acid (GABA) B receptor, 2	A_55_P2081273	-2.745
GABRA1	gamma-aminobutyric acid (GABA) A receptor, alpha 1	A_52_P377537	-2.142
GABRR3	gamma-aminobutyric acid (GABA) A receptor, rho 3 (gene/pseudogene)	A_55_P2112819	5.606
GAD2	glutamate decarboxylase 2	A_51_P495462	3.124
GADD45A	growth arrest and DNA damage inducible alpha	A_51_P296608	3.111
GADD45B	growth arrest and DNA damage inducible beta	A_52_P1197913	3.684
GADD45G	growth arrest and DNA damage inducible gamma	A_51_P315904	11.381
GAL3ST1	galactose-3-O-sulfotransferase 1	A_55_P2013823	5.929
GAL3ST2	galactose-3-O-sulfotransferase 2	A_55_P2026547	-2.814
GALM	galactose mutarotase (aldose 1-epimerase)	A_51_P136337	-2.545
GALNS	galactosamine (N-acetyl)-6-sulfatase	A_55_P2108451	2.534
GALNT6	polypeptide N-acetylgalactosaminyltransferase 6	A_55_P1975155	2.134
GALNT9	polypeptide N-acetylgalactosaminyltransferase 9	A_51_P263290	-5.584
GALNT12	polypeptide N-acetylgalactosaminyltransferase 12	A_55_P2069083	-3.962
GALNT18	polypeptide N-acetylgalactosaminyltransferase 18	A_55_P2070024	-97.673
GALR3	galanin receptor 3	A_55_P2161380	-2.243
GAMT	guanidinoacetate N-methyltransferase	A_55_P1991505	-5.525
GAPDHS	glyceraldehyde-3-phosphate dehydrogenase, spermatogenic	A_55_P2124881	11.994
GAS5	growth arrest specific 5 (non-protein coding)	A_51_P130544	-3.251
GAS7	growth arrest specific 7	A_55_P2038987	-4.434
GAS2L2	growth arrest specific 2 like 2	A_66_P116263	-2.261
GATA1	GATA binding protein 1 (globin transcription factor 1)	A_55_P2046852	2.015
GATA2	GATA binding protein 2	A_52_P233441	-2.889
GATA3	GATA binding protein 3	A_66_P111011	2.451
GATA4	GATA binding protein 4	A_55_P2028894	-23.583
GATA5	GATA binding protein 5	A_55_P2046867	2.083
GATM	glycine amidinotransferase	A_51_P461319	-11.012
GATSL3	GATS protein-like 3	A_51_P517051	2.17
GBGT1	globoside alpha-1,3-N-acetylgalactosaminyltransferase 1	A_55_P2006774	-7.756
GBP2	guanylate binding protein 2, interferon-inducible	A_51_P203955	2.427
GBP3	guanylate binding protein 3	A_51_P398766	-6.347
GBP6	guanylate binding protein family member 6	A_55_P2042813	3.571
GBP7	guanylate binding protein 7	A_51_P463846	-2.498
Gbp8	guanylate-binding protein 8	A_55_P2179599	6.677
GBX2	gastrulation brain homeobox 2	A_51_P179578	8.324
GC	group-specific component (vitamin D binding protein)	A_51_P349961	2.029
GCAT	glycine C-acetyltransferase	A_51_P159402	2.671
GCH1	GTP cyclohydrolase 1	A_55_P2106175	2.105
GCHFR	GTP cyclohydrolase I feedback regulator	A_51_P483159	5.32
GCLM	glutamate-cysteine ligase, modifier subunit	A_51_P320089	-2.659
GCM1	glial cells missing homolog 1 (Drosophila)	A_55_P2114697	-2.424
GCNT1	glucosaminyl (N-acetyl) transferase 1, core 2	A_52_P21550	-2.613
GCNT2	glucosaminyl (N-acetyl) transferase 2, I-branching enzyme (I blood group)	A_52_P363216	3.63
GDA	guanine deaminase	A_55_P2097478	-2.029
GDE1	glycerophosphodiester phosphodiesterase 1	A_51_P294515	3.174
GDF3	growth differentiation factor 3	A_55_P2158448	-2.813
GDF7	growth differentiation factor 7	A_55_P2008214	3.61
GDF11	growth differentiation factor 11	A_52_P686760	2.867
GDF15	growth differentiation factor 15	A_55_P1960735	7.914
GDPD1	glycerophosphodiester phosphodiesterase domain containing 1	A_52_P75465	2.272
GDPD2	glycerophosphodiester phosphodiesterase domain containing 2	A_55_P1964348	3.756
GEM	GTP binding protein overexpressed in skeletal muscle	A_55_P2179027	34.044
GFAP	glial fibrillary acidic protein	A_55_P2157250	-2.506
GFI1	growth factor independent 1 transcription repressor	A_55_P1977008	22.302
GFI1B	growth factor independent 1B transcription repressor	A_51_P370678	-9.88
GFPT1	glutamine--fructose-6-phosphate transaminase 1	A_55_P2126775	2.278
GFPT2	glutamine-fructose-6-phosphate transaminase 2	A_55_P2154252	3.502
GFRA2	GDNF family receptor alpha 2	A_55_P1968703	-20.249
GGA2	golgi-associated, gamma adaptin ear containing, ARF binding protein 2	A_51_P165098	2.379
GGACT	gamma-glutamylamine cyclotransferase	A_51_P262230	2.603
Ggnbp1	gametogenetin binding protein 1	A_51_P158638	2.391
GGT5	gamma-glutamyltransferase 5	A_55_P2061064	-4.881
GGT6	gamma-glutamyltransferase 6	A_51_P440238	3.021
GHRH	growth hormone releasing hormone	A_55_P1985005	20.52
GIMAP1	GTPase, IMAP family member 1	A_51_P507509	7.296
GIMAP4	GTPase, IMAP family member 4	A_55_P2147831	9.967
GIMAP6	GTPase, IMAP family member 6	A_55_P2043182	6.239
GIMAP7	GTPase, IMAP family member 7	A_51_P448147	3.117
GIMAP8	GTPase, IMAP family member 8	A_55_P2074085	5.883
Gimap9	GTPase, IMAP family member 9	A_51_P377948	2.109
GIMAP1-GIMAP5	GIMAP1-GIMAP5 readthrough	A_55_P2003221	7.082
Gimap1os	GTPase, IMAP family member 1, opposite strand	A_55_P1985189	5.133
GINS2	GINS complex subunit 2 (Psf2 homolog)	A_52_P381303	-2.065
GIPC2	GIPC PDZ domain containing family member 2	A_51_P446131	9.64
GIT2	G protein-coupled receptor kinase interacting ArfGAP 2	A_55_P1956179	-2.119
GJB2	gap junction protein beta 2	A_52_P382886	5.053
GJC1	gap junction protein gamma 1	A_55_P2107362	2.029
GK	glycerol kinase	A_51_P389396	148.111
GK2	glycerol kinase 2	A_51_P194658	2.304
GLCCI1	glucocorticoid induced 1	A_55_P2022773	-2.928
GLCE	glucuronic acid epimerase	A_51_P337543	2.347
GLDN	gliomedin	A_55_P1982499	-2.259
GLIPR1L1	GLI pathogenesis-related 1 like 1	A_51_P385803	-3.241
GLMP	glycosylated lysosomal membrane protein	A_51_P437717	2.323
GLP1R	glucagon like peptide 1 receptor	A_55_P2016471	-2.226
GLRA1	glycine receptor alpha 1	A_51_P445532	2.068
Glrp1	glutamine repeat protein 1	A_55_P2042743	4.623
GLRX	glutaredoxin	A_51_P210395	-2.609
GLS2	glutaminase 2	A_51_P169087	82.339
GLTPD2	glycolipid transfer protein domain containing 2	A_51_P278266	-4.781
GLTSCR1	glioma tumor suppressor candidate region gene 1	A_55_P1977204	8.14
GLUL	glutamate-ammonia ligase	A_55_P2142146	-2.317
GLYCTK	glycerate kinase	A_55_P2096973	3.279
Gm9	predicted gene 9	A_52_P127206	2.39
Gm553	predicted gene 553	A_55_P2132059	-3.253
Gm567	predicted gene 567	A_66_P118479	5.12
Gm568	--	A_51_P271761	-5.22
Gm833	predicted gene 833	A_55_P2002889	-3.165
Gm1096	predicted gene 1096	A_55_P2021460	3.253
Gm1141	predicted gene 1141	A_55_P2152896	-11.623
Gm1587	predicted gene 1587	A_55_P2030672	35.874
Gm1673	predicted gene 1673	A_55_P1964965	30.86
Gm2115	predicted gene 2115	A_55_P2380806	2.878
Gm2155	predicted gene 2155	A_66_P102954	-2.248
Gm2238	predicted gene 2238	A_55_P1973183	-2.51
Gm2582	predicted gene 2582	A_55_P1981276	5.366
Gm2694	predicted gene 2694	A_55_P2004354	-5.216
Gm2716	predicted gene 2716	A_52_P629919	2.127
Gm3120	predicted gene 3120	A_52_P196119	2.052
Gm3134	predicted gene 3134	A_55_P2028382	-2.133
Gm3364	predicted gene 3364	A_55_P2011700	4.485
Gm3458	predicted gene 3458	A_55_P2159490	-20.64
Gm3646	predicted gene 3646	A_66_P103780	2.266
Gm3871	predicted gene 3871	A_55_P1976729	-34.551
Gm3948	predicted gene 3948	A_55_P2166099	6.158
Gm4035	predicted gene 4035	A_55_P2117594	-6.223
Gm4117	predicted gene 4117	A_55_P2109003	-3.987
Gm4123	predicted gene 4123	A_66_P102025	-2.302
Gm4129	predicted gene 4129	A_55_P2181665	2.889
Gm4131	predicted gene 4131	A_55_P2063508	26.643
Gm4151	predicted gene 4151	A_55_P2099459	2.058
Gm4203	predicted gene 4203	A_55_P1954940	-3.543
Gm4221	predicted gene 4221	A_55_P2024313	3.923
Gm4371	eukaryotic translation initiation factor 3, subunit I pseudogene	A_66_P138298	-61.059
Gm4532	predicted gene 4532	A_52_P1082736	-3.42
Gm4544	predicted gene 4544	A_55_P2071980	2.176
Gm4566	ubiquitin specific peptidase 16 pseudogene	A_55_P2183682	2.479
Gm4610	predicted gene 4610	A_55_P2133370	9.993
Gm4633	predicted gene 4633	A_55_P1967186	-5.34
Gm4736	predicted gene 4736	A_55_P2094713	-6.776
Gm4758	predicted gene 4758	A_52_P569846	-8.376
Gm4759	GTPase, very large interferon inducible 1 pseudogene	A_66_P135471	2.85
Gm4763	predicted gene 4763	A_55_P2063301	-2.597
Gm4788	predicted gene 4788	A_55_P2017413	-6.288
Gm4841	predicted gene 4841	A_55_P2073024	6.894
Gm4868	predicted gene 4868	A_55_P2047356	-18.005
Gm4890	predicted gene 4890	A_52_P622230	2.652
Gm4922	predicted gene 4922	A_51_P243646	2.691
Gm4925	predicted gene 4925	A_55_P1962049	2.234
Gm5039	eukaryotic translation initiation factor 1A pseudogene	A_52_P624107	2.016
Gm5065	predicted gene 5065	A_55_P1956208	-2.54
Gm5086	predicted gene 5086	A_55_P2155116	-7.183
Gm5089	predicted gene 5089	A_55_P2030496	33.286
Gm5103	predicted gene 5103	A_66_P113346	3.678
Gm5105	predicted gene 5105	A_55_P2114188	-2.587
Gm5115	predicted gene 5115	A_55_P2170284	-3.711
Gm5150	predicted gene 5150	A_52_P465129	-30.093
Gm5414	predicted gene 5414	A_55_P2186629	2.116
Gm5431	predicted gene 5431	A_55_P1991812	-6.016
Gm5464	predicted gene 5464	A_55_P2129077	-3.7
Gm5486	predicted gene 5486	A_55_P2175590	-32.315
Gm5547	predicted gene 5547	A_52_P708792	2.471
Gm5820	predicted gene 5820	A_55_P1990668	3.349
Gm5849	predicted gene 5849	A_55_P2065144	-13.308
Gm5860	predicted gene 5860	A_66_P127463	2.273
Gm5878	predicted gene 5878	A_55_P2055763	-2.35
Gm6034	predicted gene 6034	A_55_P2140870	2.065
Gm6345	predicted gene 6345	A_55_P2140527	3.272
Gm6377	predicted gene 6377	A_55_P1983668	5.965
[truncated: 2,954 more rows]

## Sheet: Torin1-2FC
Symbol	Entrez Gene Name	Probe ID	Fold Change
0610005C13Rik	RIKEN cDNA 0610005C13 gene	A_55_P2280868	2.501
0610006L08Rik	RIKEN cDNA 0610006L08 gene	A_55_P2180181	2.207
0610009K14Rik	RIKEN cDNA 0610009K14 gene	A_55_P2385960	2.067
0610039H22Rik	RIKEN cDNA 0610039H22 gene	A_55_P2324921	10.628
0610040B10Rik	RIKEN cDNA 0610040B10 gene	A_52_P247492	4.633
0610042G04Rik	RIKEN cDNA 0610042G04 gene	A_55_P2163128	2.701
1010001N08Rik	RIKEN cDNA 1010001N08 gene	A_55_P2042973	-2.891
1110038B12Rik	RIKEN cDNA 1110038B12 gene	A_52_P31814	6.452
1300014J16Rik	RIKEN cDNA 1300014J16 gene	A_55_P2424921	3.419
1500002F19Rik	RIKEN cDNA 1500002F19 gene	A_55_P2345916	2.666
1500009L16Rik	RIKEN cDNA 1500009L16 gene	A_55_P2126790	-10.796
1500011B03Rik	RIKEN cDNA 1500011B03 gene	A_55_P2019577	-2.182
1500015A07Rik	RIKEN cDNA 1500015A07 gene	A_55_P2241204	2.85
1500017E21Rik	RIKEN cDNA 1500017E21 gene	A_55_P2097998	-34.126
1500026H17Rik	RIKEN cDNA 1500026H17 gene	A_52_P574945	3.358
1600014C23Rik	RIKEN cDNA 1600014C23 gene	A_51_P147064	3.147
1600020E01Rik	RIKEN cDNA 1600020E01 gene	A_55_P2356840	2.26
1600029O15Rik	ribosomal protein L17 pseudogene	A_55_P1984152	2.09
1700001C19Rik	RIKEN cDNA 1700001C19 gene	A_55_P2293414	2.493
1700001D01Rik	RIKEN cDNA 1700001D01 gene	A_55_P2289829	-2.636
1700001F09Rik (includes others)	predicted gene 5800	A_55_P2175486	3.539
1700001G17Rik	RIKEN cDNA 1700001G17 gene	A_55_P1964169	3.825
1700001J03Rik (includes others)	RIKEN cDNA 1700001J03 gene	A_51_P219594	16.298
1700001L05Rik	RIKEN cDNA 1700001L05 gene	A_51_P515684	-2.982
1700003E24Rik/1700019M22Rik	NFX-like protein	A_51_P246104	2.88
1700003F12Rik	RIKEN cDNA 1700003F12 gene	A_51_P119358	3.547
1700007K09Rik	RIKEN cDNA 1700007K09 gene	A_51_P300395	4.378
1700008K24Rik	RIKEN cDNA 1700008K24 gene	A_66_P114875	2.138
1700009J07Rik	RIKEN cDNA 1700009J07 gene	A_51_P173547	2.039
1700009N14Rik	RIKEN cDNA 1700009N14 gene	A_52_P464228	3.664
1700010H22Rik	RIKEN cDNA 1700010H22 gene	A_52_P56549	-2.003
1700010L04Rik	RIKEN cDNA 1700010L04 gene	A_55_P2007381	2.71
1700011A15Rik	RIKEN cDNA 1700011A15 gene	A_51_P245038	6.243
1700012B07Rik	RIKEN cDNA 1700012B07 gene	A_55_P1983688	-40.418
1700012D14Rik	RIKEN cDNA 1700012D14 gene	A_55_P2115875	2.577
1700016J18Rik	RIKEN cDNA 1700016J18 gene	A_66_P102628	3.755
1700017D01Rik	RIKEN cDNA 1700017D01 gene	A_51_P195567	-2.98
1700018G05Rik	RIKEN cDNA 1700018G05 gene	A_52_P91274	2.811
1700019B21Rik	RIKEN cDNA 1700019B21 gene	A_55_P2022504	2.977
1700019G17Rik	RIKEN cDNA 1700019G17 gene	A_55_P1965616	2.281
1700019P21Rik	RIKEN cDNA 1700019P21 gene	A_55_P2039518	-27.385
1700020N01Rik	RIKEN cDNA 1700020N01 gene	A_55_P2071779	3.944
1700022N22Rik	RIKEN cDNA 1700022N22 gene	A_55_P2170827	3.488
1700023A20Rik	RIKEN cDNA 1700023A20 gene	A_55_P2394495	2.568
1700023F02Rik	RIKEN cDNA 1700023F02 gene	A_66_P136735	2.762
1700025F22Rik	RIKEN cDNA 1700025F22 gene	A_51_P246092	2.042
1700025H01Rik	RIKEN cDNA 1700025H01 gene	A_52_P67007	2.133
1700025L06Rik	RIKEN cDNA 1700025L06 gene	A_55_P2253195	-2.57
1700025N23Rik	RIKEN cDNA 1700025N23 gene	A_66_P125973	2.506
1700026D11Rik	RIKEN cDNA 1700026D11 gene	A_52_P214646	-2.828
1700028B04Rik	NADH dehydrogenase (ubiquinone) 1 beta subcomplex 8 pseudogene	A_66_P105830	-2.18
1700028E10Rik	RIKEN cDNA 1700028E10 gene	A_55_P2354296	8.621
1700029F12Rik	RIKEN cDNA 1700029F12 gene	A_52_P568968	3.682
1700029H14Rik	RIKEN cDNA 1700029H14 gene	A_51_P140207	2.725
1700030C10Rik	RIKEN cDNA 1700030C10 gene	A_51_P447189	3.152
1700031M16Rik	RIKEN cDNA 1700031M16 gene	A_55_P2008795	2.282
1700037F03Rik	RIKEN cDNA 1700037F03 gene	A_55_P2278551	-3.765
1700040D17Rik	RIKEN cDNA 1700040D17 gene	A_55_P2313133	3.32
1700041B01Rik	RIKEN cDNA 1700041B01 gene	A_51_P312540	2.096
1700042G15Rik	RIKEN cDNA 1700042G15 gene	A_55_P2112065	-2.677
1700047E10Rik	RIKEN cDNA 1700047E10 gene	A_55_P2294109	-4.679
1700047G07Rik	RIKEN cDNA 1700047G07 gene	A_66_P118316	3.633
1700048F04Rik	RIKEN cDNA 1700048F04 gene	A_55_P2302978	2.912
1700048M11Rik	RIKEN cDNA 1700048M11 gene	A_55_P2413964	2.565
1700048O14Rik	RIKEN cDNA 1700048O14 gene	A_66_P136454	3.22
1700049L16Rik	hematological and neurological expressed 1-like pseudogene	A_51_P495730	-3.228
1700054M17Rik	RIKEN cDNA 1700054M17 gene	A_52_P32353	4.878
1700058M13Rik	RIKEN cDNA 1700058M13 gene	A_55_P2214580	4.309
1700061I17Rik	RIKEN cDNA 1700061I17 gene	A_51_P323391	2.426
1700061N14Rik	RIKEN cDNA 1700061N14 gene	A_55_P2405244	-2.361
1700065I16Rik	gasdermin pseudogene	A_55_P2288142	12.279
1700066B19Rik	RIKEN cDNA 1700066B19 gene	A_55_P2126945	3.72
1700066C05Rik	RIKEN cDNA 1700066C05 gene	A_66_P140954	-2.173
1700067P10Rik	RIKEN cDNA 1700067P10 gene	A_51_P271268	3.801
1700072O05Rik	RIKEN cDNA 1700072O05 gene	A_66_P119211	2.333
1700080E11Rik	RIKEN cDNA 1700080E11 gene	A_51_P179194	3.893
1700083H02Rik	RIKEN cDNA 1700083H02 gene	A_52_P662998	4.663
1700086D15Rik	RIKEN cDNA 1700086D15 gene	A_55_P1957932	-3.17
1700086L19Rik	RIKEN cDNA 1700086L19 gene	A_66_P136535	2.568
1700091H14Rik	RIKEN cDNA 1700091H14 gene	A_55_P2060269	3.892
1700092K14Rik	RIKEN cDNA 1700092K14 gene	A_66_P102218	2.638
1700095A21Rik	RIKEN cDNA 1700095A21 gene	A_55_P2404823	-6.296
1700097M23Rik	RIKEN cDNA 1700097M23 gene	A_55_P2211519	-2.691
1700099I09Rik	RIKEN cDNA 1700099I09 gene	A_55_P2416762	-3.132
1700101I11Rik	RIKEN cDNA 1700101I11 gene	A_55_P2342030	3.096
1700109H08Rik	RIKEN cDNA 1700109H08 gene	A_51_P176583	4.14
1700110I01Rik	RIKEN cDNA 1700110I01 gene	A_55_P2098941	5.939
1700120K04Rik	RIKEN cDNA 1700120K04 gene	A_55_P1952469	-2.127
1700122H20Rik	RIKEN cDNA 1700122H20 gene	A_55_P2061796	2.452
1700122O11Rik	RIKEN cDNA 1700122O11 gene	A_51_P139096	-2.432
1700123M08Rik	RIKEN cDNA 1700123M08 gene	A_55_P2227217	6.201
1700129C05Rik	RIKEN cDNA 1700129C05 gene	A_52_P120870	23.34
1810008I18Rik	RIKEN cDNA 1810008I18 gene	A_55_P2258261	3.962
1810010D01Rik	RIKEN cDNA 1810010D01 gene	A_66_P115236	8.39
1810013D15Rik	RIKEN cDNA 1810013D15 gene	A_55_P2239928	3.551
1810014B01Rik	RIKEN cDNA 1810014B01 gene	A_51_P477285	2.747
1810019N24Rik	RIKEN cDNA 1810019N24 gene	A_66_P100761	2.228
1810021B22Rik	RIKEN cDNA 1810021B22 gene	A_55_P2292841	5.299
1810032O08Rik	RIKEN cDNA 1810032O08 gene	A_55_P2126448	2.471
1810044D09Rik	RIKEN cDNA 1810044D09 gene	A_55_P2376115	2.288
1810062G17Rik	RIKEN cDNA 1810062G17 gene	A_55_P1979335	2.93
2010002M09Rik	RIKEN cDNA 2010002M09 gene	A_55_P2325698	-4.629
2010007H06Rik	RIKEN cDNA 2010007H06 gene	A_55_P2391759	2.108
2010013B24Rik	RIKEN cDNA 2010013B24 gene	A_55_P2219174	-2.379
2010016I18Rik	RIKEN cDNA 2010016I18 gene	A_55_P1989514	6.809
2010109I03Rik	RIKEN cDNA 2010109I03 gene	A_51_P272066	2.814
2210011G09Rik	RIKEN cDNA 2210011G09 gene	A_55_P2412924	3.222
2210404O09Rik/Zfp947	RIKEN cDNA 2210404O09 gene	A_55_P2001123	2.07
2210406O10Rik	RIKEN cDNA 2210406O10 gene	A_51_P521090	2.108
2300003K06Rik	RIKEN cDNA 2300003K06 gene	A_55_P2186802	2.479
2310001H17Rik	RIKEN cDNA 2310001H17 gene	A_55_P2383283	-3.254
2310002F09Rik	RIKEN cDNA 2310002F09 gene	A_55_P2292737	-2.269
2310003L06Rik	RIKEN cDNA 2310003L06 gene	A_51_P376778	-22.71
2310005E17Rik	RIKEN cDNA 2310005E17 gene	A_55_P2240116	4.4
2310009A05Rik	RIKEN cDNA 2310009A05 gene	A_55_P2390796	2.784
2310010J17Rik	RIKEN cDNA 2310010J17 gene	A_51_P132718	4.45
2310016D23Rik	RIKEN cDNA 2310016D23 gene	A_55_P2074883	-2.81
2310026I22Rik	RIKEN cDNA 2310026I22 gene	A_55_P2308117	-23.543
2310026L22Rik	RIKEN cDNA 2310026L22 gene	A_66_P101427	2.166
2310040G24Rik	RIKEN cDNA 2310040G24 gene	A_66_P119350	-11.002
2310046K23Rik	RIKEN cDNA 2310046K23 gene	A_66_P114244	2.439
2310047D07Rik	RIKEN cDNA 2310047D07 gene	A_55_P2182740	3.105
2310058N22Rik	RIKEN cDNA 2310058N22 gene	A_55_P2373852	2.223
2310076G05Rik	RIKEN cDNA 2310076G05 gene	A_55_P2290443	4.604
2410002F23Rik	RIKEN cDNA 2410002F23 gene	A_52_P305851	2.251
2410006H16Rik	RIKEN cDNA 2410006H16 gene	A_66_P111430	9.683
2410087M07Rik	RIKEN cDNA 2410087M07 gene	A_55_P2212006	2.84
2410124H12Rik	RIKEN cDNA 2410124H12 gene	A_51_P264534	-22.726
2410125D13Rik	RIKEN cDNA 2410125D13 gene	A_55_P2013251	9.159
2410141K09Rik	RIKEN cDNA 2410141K09 gene	A_55_P2186822	-3.079
2500002B13Rik	RIKEN cDNA 2500002B13 gene	A_55_P2216561	3.418
2610005L07Rik	cadherin 11 pseudogene	A_55_P2011692	3.182
2610008E11Rik	RIKEN cDNA 2610008E11 gene	A_52_P161087	2.31
2610008G14Rik	RIKEN cDNA 2610008G14 gene	A_55_P2342264	3.223
2610020C07Rik	RIKEN cDNA 2610020C07 gene	A_55_P2255146	2.704
2610028D06Rik	RIKEN cDNA 2610028D06 gene	A_55_P2410325	2.542
2610028E06Rik	RIKEN cDNA 2610028E06 gene	A_52_P69857	5.578
2610028H24Rik	RIKEN cDNA 2610028H24 gene	A_55_P2034853	2.049
2610028J07Rik	RIKEN cDNA 2610028J07 gene	A_66_P110088	2.694
2610034E01Rik	RIKEN cDNA 2610034E01 gene	A_55_P2281624	2.883
2610035D17Rik	RIKEN cDNA 2610035D17 gene	A_52_P237652	2.052
2610100L16Rik	RIKEN cDNA 2610100L16 gene	A_55_P2291125	2.008
2610203C22Rik	RIKEN cDNA 2610203C22 gene	A_55_P1992222	-7.716
2610206C17Rik	RIKEN cDNA 2610206C17 gene	A_55_P2082418	2.76
2610318N02Rik	RIKEN cDNA 2610318N02 gene	A_55_P2098591	3.206
2610319H10Rik	RIKEN cDNA 2610319H10 gene	A_55_P2368355	2.243
2610524H06Rik	RIKEN cDNA 2610524H06 gene	A_65_P09285	-2.6
2700022O18Rik	RIKEN cDNA 2700022O18 gene	A_55_P2233462	5.433
2700046G09Rik	RIKEN cDNA 2700046G09 gene	A_55_P2030010	3.751
2810002D19Rik	RIKEN cDNA 2810002D19 gene	A_55_P2199694	2.129
2810040C05Rik	RIKEN cDNA 2810040C05 gene	A_55_P2383877	3.046
2810403G07Rik	RIKEN cDNA 2810403G07 gene	A_55_P2291796	-3.417
2810408I11Rik	RIKEN cDNA 2810408I11 gene	A_55_P2054342	-7.29
2810410L24Rik	RIKEN cDNA 2810410L24 gene	A_55_P2083789	2.212
2810416G20Rik	RIKEN cDNA 2810416G20 gene	A_55_P2044547	17.556
2810428J06Rik	RIKEN cDNA 2810428J06 gene	A_55_P2364211	3.58
2900009J06Rik	RIKEN cDNA 2900009J06 gene	A_55_P2335723	2.257
2900024J01Rik	RIKEN cDNA 2900024J01 gene	A_55_P2387014	2.832
2900040C04Rik	RIKEN cDNA 2900040C04 gene	A_55_P2152901	-2.266
2900057C01Rik	RIKEN cDNA 2900057C01 gene	A_55_P2423616	2.626
3110039I08Rik	RIKEN cDNA 3110039I08 gene	A_55_P2000209	4.481
3110053B16Rik	RIKEN cDNA 3110053B16 gene	A_55_P1976470	-2.081
3110054G05Rik	RIKEN cDNA 3110054G05 gene	A_52_P314157	3.482
3300002A11Rik	RIKEN cDNA 3300002A11 gene	A_55_P2302383	2.173
3300002I08Rik	RIKEN cDNA 3300002I08 gene	A_55_P2006479	2.303
3300005D01Rik	RIKEN cDNA 3300005D01 gene	A_66_P107129	-2.919
3830408C21Rik	RIKEN cDNA 3830408C21 gene	A_55_P2278845	-4.678
3830417A13Rik	RIKEN cDNA 3830417A13 gene	A_51_P371867	-2.434
3830612M24	uncharacterized protein 3830612M24	A_55_P2345853	2.309
4631405K08Rik	RIKEN cDNA 4631405K08 gene	A_55_P2388428	-2.567
4632404H12Rik	RIKEN cDNA 4632404H12 gene	A_51_P483483	2.864
4632427E13Rik	RIKEN cDNA 4632427E13 gene	A_66_P111216	2.553
4633401B06Rik	RIKEN cDNA 4633401B06 gene	A_55_P2322709	2.127
4732423E21Rik	RIKEN cDNA 4732423E21 gene	A_55_P2210213	-2.057
4732460I02Rik	RIKEN cDNA 4732460I02 gene	A_55_P2419483	2.761
4831407H17Rik	RIKEN cDNA 4831407H17 gene	A_55_P2335768	-3.965
4831440D22Rik	RIKEN cDNA 4831440D22 gene	A_55_P2225246	6.437
4831440E17Rik	RIKEN cDNA 4831440E17 gene	A_55_P2361647	5.274
4833417C18Rik	RIKEN cDNA 4833417C18 gene	A_55_P2269894	3.646
4833419A21Rik	RIKEN cDNA 4833419A21 gene	A_55_P2220683	6.314
4833419G08Rik	RIKEN cDNA 4833419G08 gene	A_66_P138585	3.063
4833421G17Rik	RIKEN cDNA 4833421G17 gene	A_55_P2367255	2.091
4833422C13Rik	RIKEN cDNA 4833422C13 gene	A_55_P1958876	-3.067
4921504E06Rik	RIKEN cDNA 4921504E06 gene	A_55_P1980946	-2.593
4921507G05Rik	RIKEN cDNA 4921507G05 gene	A_55_P2188817	-2.099
4921508D12Rik	RIKEN cDNA 4921508D12 gene	A_51_P383884	2.643
4921509C19Rik (includes others)	RIKEN cDNA 4921509C19 gene	A_55_P2023839	2.758
4921513H07Rik	RIKEN cDNA 4921513H07 gene	A_55_P2231750	4.579
4921515L22Rik	RIKEN cDNA 4921515L22 gene	A_55_P2305045	2.171
4921528I07Rik (includes others)	predicted gene 10634	A_51_P241715	26.398
4921531P14Rik	RIKEN cDNA 4921531P14 gene	A_55_P2045216	4.098
4921539E11Rik	RIKEN cDNA 4921539E11 gene	A_55_P1969780	2.108
4921539H07Rik	RIKEN cDNA 4921539H07 gene	A_66_P113498	3.425
4930402D18Rik	RIKEN cDNA 4930402D18 gene	A_55_P2257306	-4.366
4930404H24Rik	RIKEN cDNA 4930404H24 gene	A_55_P2118067	-28.481
4930405A10Rik	RIKEN cDNA 4930405A10 gene	A_55_P2248150	3.087
4930406D14Rik	RIKEN cDNA 4930406D14 gene	A_55_P2381921	7.108
4930406D18Rik	RIKEN cDNA 4930406D18 gene	A_55_P2363170	-3.537
4930406M16Rik	RIKEN cDNA 4930406M16 gene	A_52_P914882	2.648
4930408O17Rik	RIKEN cDNA 4930408O17 gene	A_51_P410516	-2.667
4930412O13Rik	RIKEN cDNA 4930412O13 gene	A_55_P2064776	3.099
4930414F18Rik	RIKEN cDNA 4930414F18 gene	A_55_P2319730	2.532
4930414N06Rik	RIKEN cDNA 4930414N06 gene	A_55_P2196797	-2.501
4930415C11Rik	RIKEN cDNA 4930415C11 gene	A_55_P2198983	5.494
4930417O22Rik	RIKEN cDNA 4930417O22 gene	A_51_P249363	-2.232
4930423O20Rik	RIKEN cDNA 4930423O20 gene	A_55_P2118856	2.536
4930425F17Rik	RIKEN cDNA 4930425F17 gene	A_51_P259983	-2.18
4930426I24Rik	RIKEN cDNA 4930426I24 gene	A_55_P2387121	4.693
4930429B21Rik	RIKEN cDNA 4930429B21 gene	A_55_P1961180	-2.39
4930430A15Rik	RIKEN cDNA 4930430A15 gene	A_55_P2095419	3.033
4930431F12Rik	RIKEN cDNA 4930431F12 gene	A_51_P220543	2.848
4930432E11Rik/4932431P20Rik	RIKEN cDNA 4932431P20 gene	A_55_P2129407	3.334
4930432N10Rik	RIKEN cDNA 4930432N10 gene	A_55_P2208836	2.504
4930434J06Rik	RIKEN cDNA 4930434J06 gene	A_55_P2242510	-4.55
4930434J08Rik	RIKEN cDNA 4930434J08 gene	A_55_P2410711	-6.903
4930440C22Rik	RIKEN cDNA 4930440C22 gene	A_55_P2419519	13.019
4930444M15Rik	RIKEN cDNA 4930444M15 gene	A_55_P2236577	2.105
4930445N18Rik	RIKEN cDNA 4930445N18 gene	A_55_P2295146	-2.334
4930447J18Rik	RIKEN cDNA 4930447J18 gene	A_66_P123432	-2.209
4930447K03Rik	RIKEN cDNA 4930447K03 gene	A_55_P2255250	21.862
4930448A20Rik	RIKEN cDNA 4930448A20 gene	A_55_P2390604	2.824
4930451E10Rik	RIKEN cDNA 4930451E10 gene	A_52_P624599	2.201
4930451G09Rik	RIKEN cDNA 4930451G09 gene	A_55_P2003828	2.413
4930455C13Rik	RIKEN cDNA 4930455C13 gene	A_55_P2209886	2.284
4930456L15Rik	RIKEN cDNA 4930456L15 gene	A_51_P224868	2.976
4930458A03Rik	RIKEN cDNA 4930458A03 gene	A_66_P113215	-6.731
4930465M20Rik	RIKEN cDNA 4930465M20 gene	A_55_P2397999	3.61
4930469K13Rik	RIKEN cDNA 4930469K13 gene	A_55_P2214348	4.983
4930471E19Rik	RIKEN cDNA 4930471E19 gene	A_55_P2362877	3.126
4930471M09Rik	RIKEN cDNA 4930471M09 gene	A_55_P2387104	2.156
4930473H19Rik	RIKEN cDNA 4930473H19 gene	A_55_P2396312	5.729
4930474G06Rik	RIKEN cDNA 4930474G06 gene	A_55_P2330173	2.66
4930474N05Rik	RIKEN cDNA 4930474N05 gene	A_51_P132491	2.643
4930478M13Rik	RIKEN cDNA 4930478M13 gene	A_55_P2145459	2.945
4930478P22Rik	RIKEN cDNA 4930478P22 gene	A_55_P2283116	3.778
4930480G23Rik	RIKEN cDNA 4930480G23 gene	A_55_P2361927	3.101
4930480K23Rik	RIKEN cDNA 4930480K23 gene	A_55_P2003614	2.041
4930483J18Rik	RIKEN cDNA 4930483J18 gene	A_51_P176752	2.378
4930484H19Rik	RIKEN cDNA 4930484H19 gene	A_55_P2282331	16.452
4930487D11Rik	RIKEN cDNA 4930487D11 gene	A_66_P114158	10.955
4930500G05Rik	RIKEN cDNA 4930500G05 gene	A_55_P2272311	2.007
4930500H12Rik	RIKEN cDNA 4930500H12 gene	A_55_P2320328	-8.522
4930506C21Rik	RIKEN cDNA 4930506C21 gene	A_55_P2256163	6.388
4930509E16Rik	RIKEN cDNA 4930509E16 gene	A_66_P104624	-2.291
4930512J16Rik	RIKEN cDNA 4930512J16 gene	A_55_P2082060	19.424
4930515I15	uncharacterized protein 4930515I15	A_55_P2215142	5.755
4930517G19Rik	RIKEN cDNA 4930517G19 gene	A_55_P2421835	8.268
4930518F22Rik	RIKEN cDNA 4930518F22 gene	A_52_P619851	2.087
4930519E07Rik	RIKEN cDNA 4930519E07 gene	A_55_P2235951	-2.09
4930519N06Rik	RIKEN cDNA 4930519N06 gene	A_55_P2287611	2.903
4930520O04Rik	RIKEN cDNA 4930520O04 gene	A_52_P227	2.057
4930524B17Rik	RIKEN cDNA 4930524B17 gene	A_55_P2285317	2.994
4930527J03Rik	RIKEN cDNA 4930527J03 gene	A_55_P2054367	3.531
4930528A17Rik	RIKEN cDNA 4930528A17 gene	A_55_P2064976	3.334
4930529F21Rik	RIKEN cDNA 4930529F21 gene	A_55_P2403349	4.855
4930533B01Rik	RIKEN cDNA 4930533B01 gene	A_55_P2196442	-20.662
4930539J05Rik	RIKEN cDNA 4930539J05 gene	A_55_P2212259	2.037
4930540M05Rik	RIKEN cDNA 4930540M05 gene	A_55_P2364985	3.128
4930548H24Rik	RIKEN cDNA 4930548H24 gene	A_51_P400054	-3.7
4930551O13Rik	RIKEN cDNA 4930551O13 gene	A_55_P2216822	16.312
4930555K05Rik	RIKEN cDNA 4930555K05 gene	A_55_P2256770	3.171
4930556H04Rik	RIKEN cDNA 4930556H04 gene	A_55_P2344244	-8.757
4930556M19Rik	RIKEN cDNA 4930556M19 gene	A_52_P182391	5.368
4930556N13Rik	RIKEN cDNA 4930556N13 gene	A_55_P2251569	3.528
4930557B15Rik	RIKEN cDNA 4930557B15 gene	A_55_P2050747	29.159
4930558N01Rik	RIKEN cDNA 4930558N01 gene	A_55_P2401084	3.587
4930558N11Rik	RIKEN cDNA 4930558N11 gene	A_55_P1988658	4.45
4930563F08Rik	RIKEN cDNA 4930563F08 gene	A_55_P2059080	2.137
4930563M20Rik	RIKEN cDNA 4930563M20 gene	A_66_P126336	3.212
4930567K20Rik	RIKEN cDNA 4930567K20 gene	A_55_P2217807	2.519
4930568D16Rik	RIKEN cDNA 4930568D16 gene	A_51_P353524	2.211
4930568E12Rik	RIKEN cDNA 4930568E12 gene	A_55_P2219194	3.494
4930577N17Rik	RIKEN cDNA 4930577N17 gene	A_55_P2418026	-6.032
4930579K19Rik	RIKEN cDNA 4930579K19 gene	A_55_P2118881	-28.926
4930580E04Rik	RIKEN cDNA 4930580E04 gene	A_55_P2129182	3.208
4930588K23Rik	RIKEN cDNA 4930588K23 gene	A_55_P2048808	3.276
4930589L23Rik	RIKEN cDNA 4930589L23 gene	A_55_P1958951	2.154
4930590A17Rik	RIKEN cDNA 4930590A17 gene	A_55_P2315886	2.239
4930590L14Rik	RIKEN cDNA 4930590L14 gene	A_55_P2018621	2.337
4930595D18Rik	RIKEN cDNA 4930595D18 gene	A_66_P117352	-2.024
4930597O21Rik	RIKEN cDNA 4930597O21 gene	A_66_P114589	4.764
4930599N23Rik	RIKEN cDNA 4930599N23 gene	A_66_P100586	3.579
4931406E20Rik	RIKEN cDNA 4931406E20 gene	A_55_P2306893	2.289
4931406H21Rik	RIKEN cDNA 4931406H21 gene	A_52_P262338	3.769
4931408C20Rik	RIKEN cDNA 4931408C20 gene	A_66_P125177	3.627
4931419H13Rik	RIKEN cDNA 4931419H13 gene	A_52_P84347	3.223
4931423N10Rik	RIKEN cDNA 4931423N10 gene	A_55_P2116246	2.03
4931429L15Rik	RIKEN cDNA 4931429L15 gene	A_52_P318584	-3.303
4931429P17Rik	RIKEN cDNA 4931429P17 gene	A_55_P2167279	3.008
4931439C15Rik	RIKEN cDNA 4931439C15 gene	A_55_P2276686	2.698
4931440F15Rik	RIKEN cDNA 4931440F15 gene	A_66_P120585	4.129
4931440J10Rik	RIKEN cDNA 4931440J10 gene	A_55_P2191630	-2.245
4931440P22Rik	RIKEN cDNA 4931440P22 gene	A_55_P2048493	3.623
4932414J04Rik	RIKEN cDNA 4932414J04 gene	A_55_P2009239	2.544
4932415M13Rik/Gm7225	predicted gene 7225	A_51_P477736	-13.452
4932416H05Rik	RIKEN cDNA 4932416H05 gene	A_55_P2220283	2.178
4932429P05Rik	RIKEN cDNA 4932429P05 gene	A_55_P2096582	2.027
4932430A15Rik	RIKEN cDNA 4932430A15 gene	A_55_P2243516	2.126
4932435O22Rik	RIKEN cDNA 4932435O22 gene	A_55_P2034487	2.2
4932439E07Rik	RIKEN cDNA 4932439E07 gene	A_55_P2214003	4.864
4932443L11Rik	RIKEN cDNA 4932443L11 gene	A_55_P2425342	2.942
4933400A11Rik	capping protein (actin filament) muscle Z-line, alpha 1 pseudogene	A_66_P127223	-117.264
4933403O08Rik	RIKEN cDNA 4933403O08 gene	A_55_P1978601	2.044
4933405E24Rik	RIKEN cDNA 4933405E24 gene	A_55_P2286493	3.772
4933406B15Rik	RIKEN cDNA 4933406B15 gene	A_55_P2269983	-100.48
4933406C10Rik	RIKEN cDNA 4933406C10 gene	A_55_P2168118	2.241
4933406F09Rik	RIKEN cDNA 4933406F09 gene	A_55_P2145333	4.282
4933407E14Rik	RIKEN cDNA 4933407E14 gene	A_55_P2253284	22.89
4933407E24Rik	RIKEN cDNA 4933407E24 gene	A_66_P126104	3.976
4933407O12Rik	RIKEN cDNA 4933407O12 gene	A_55_P2277835	4.725
4933408B17Rik	RIKEN cDNA 4933408B17 gene	A_55_P1960846	5.559
4933409G03Rik	RIKEN cDNA 4933409G03 gene	A_52_P46881	2.29
4933411B09Rik	RIKEN cDNA 4933411B09 gene	A_55_P2414909	2.679
4933411E02Rik	RIKEN cDNA 4933411E02 gene	A_55_P2305430	-3.973
4933411G06Rik	Sumo1 pseudogene	A_55_P2047012	4.273
4933412E12Rik	RIKEN cDNA 4933412E12 gene	A_55_P2213828	2.042
4933412E24Rik	RIKEN cDNA 4933412E24 gene	A_51_P477604	2.041
4933415J04Rik	RIKEN cDNA 4933415J04 gene	A_55_P2391499	4.291
4933416A02Rik	RIKEN cDNA 4933416A02 gene	A_55_P2250514	3.02
4933416I08Rik	RIKEN cDNA 4933416I08 gene	A_55_P2030848	2.447
4933416M07Rik	RIKEN cDNA 4933416M07 gene	A_55_P2213968	2.856
4933417C20Rik	RIKEN cDNA 4933417C20 gene	A_55_P2189643	8.153
4933417D19Rik	RIKEN cDNA 4933417D19 gene	A_55_P2192919	2.098
4933417E11Rik	RIKEN cDNA 4933417E11 gene	A_55_P2213418	-13.303
4933417G07Rik	SEC13 homolog pseudogene	A_51_P189208	-2.149
4933421H12Rik	RIKEN cDNA 4933421H12 gene	A_55_P2393734	3.881
4933423P22Rik	RIKEN cDNA 4933423P22 gene	A_55_P2032355	2.157
4933425B07Rik	RIKEN cDNA 4933425B07 gene	A_55_P2259456	2.267
4933427G17Rik	RIKEN cDNA 4933427G17 gene	A_51_P258848	3.795
4933428C20Rik	RIKEN cDNA 4933428C20 gene	A_55_P2334177	-2.919
4933430A20Rik	RIKEN cDNA 4933430A20 gene	A_55_P2400101	2.152
4933431K23Rik	RIKEN cDNA 4933431K23 gene	A_55_P2385792	3.205
4933431M02Rik	RIKEN cDNA 4933431M02 gene	A_55_P2393677	2.43
4933432I03Rik	RIKEN cDNA 4933432I03 gene	A_55_P2282421	2.851
4933432K03Rik	RIKEN cDNA 4933432K03 gene	A_55_P2192532	-2.079
4933433H22Rik	RIKEN cDNA 4933433H22 gene	A_55_P2380033	20.94
4933435E02Rik	RIKEN cDNA 4933435E02 gene	A_55_P2382345	2.375
4933438K21Rik	RIKEN cDNA 4933438K21 gene	A_55_P2279498	5.88
4933439C10Rik	RIKEN cDNA 4933439C10 gene	A_55_P2408651	5.263
4933439N14Rik	RIKEN cDNA 4933439N14 gene	A_55_P2378030	-24.723
5031434O11Rik	RIKEN cDNA 5031434O11 gene	A_66_P116860	5.675
5033417F24Rik	RIKEN cDNA 5033417F24 gene	A_55_P1996414	3.64
5033423O07Rik	RIKEN cDNA 5033423O07 gene	A_55_P2398270	2.65
5033430I15Rik	RIKEN cDNA 5033430I15 gene	A_51_P286106	-2.938
5330406M23Rik	RIKEN cDNA 5330406M23 gene	A_55_P2211164	6.167
5330431K02Rik	RIKEN cDNA 5330431K02 gene	A_55_P2315921	2.494
5430402O13Rik	RIKEN cDNA 5430402O13 gene	A_55_P2187829	6.595
5430405H02Rik	RIKEN cDNA 5430405H02 gene	A_55_P2075515	2.634
5430410E06Rik	RIKEN cDNA 5430410E06 gene	A_55_P1981461	4.252
5430420F09Rik	RIKEN cDNA 5430420F09 gene	A_55_P2278965	2.95
5430431A17Rik	RIKEN cDNA 5430431A17 gene	A_66_P111534	10.376
5430434G16Rik	RIKEN cDNA 5430434G16 gene	A_55_P2262287	3.167
5730403I07Rik	RIKEN cDNA 5730403I07 gene	A_55_P2080095	-2.141
5730412P04Rik	RIKEN cDNA 5730412P04 gene	A_55_P2195853	2.431
5730419F03Rik	RIKEN cDNA 5730419F03 gene	A_55_P2269254	7.522
5730422E09Rik	RIKEN cDNA 5730422E09 gene	A_55_P2228710	7.49
5730433K22Rik	RIKEN cDNA 5730433K22 gene	A_55_P2423463	3.661
5730480H06Rik	RIKEN cDNA 5730480H06 gene	A_55_P2372897	2.947
5730522E02Rik	RIKEN cDNA 5730522E02 gene	A_55_P2150145	-2.577
5730526G10Rik	RIKEN cDNA 5730526G10 gene	A_55_P2307621	2.314
5830405M20Rik	RIKEN cDNA 5830405M20 gene	A_55_P2219257	2.258
5830419E12Rik	RIKEN cDNA 5830419E12 gene	A_55_P2293434	3.05
5830420C07Rik	RIKEN cDNA 5830420C07 gene	A_55_P2198648	8.76
5830427D02Rik	RIKEN cDNA 5830427D02 gene	A_55_P2295951	3.275
5830428M24Rik	RIKEN cDNA 5830428M24 gene	A_55_P2283310	4.327
5830443J22Rik	RIKEN cDNA 5830443J22 gene	A_55_P2199777	2.521
5830454E08Rik	RIKEN cDNA 5830454E08 gene	A_52_P220163	2.066
5830468K08Rik	RIKEN cDNA 5830468K08 gene	A_55_P2412859	2.299
5830472F04Rik	RIKEN cDNA 5830472F04 gene	A_51_P464118	2.341
5930430L01Rik	RIKEN cDNA 5930430L01 gene	A_55_P2279927	2.481
5930436O19Rik	RIKEN cDNA 5930436O19 gene	A_55_P2371984	2.533
6030408B16Rik	RIKEN cDNA 6030408B16 gene	A_66_P136813	3.182
6030443J06Rik	RIKEN cDNA 6030443J06 gene	A_55_P2282984	2.509
6030451C04Rik	RIKEN cDNA 6030451C04 gene	A_55_P2328787	12.096
6030458E02Rik	RIKEN cDNA 6030458E02 gene	A_55_P2204396	2.977
6230400D17Rik	RIKEN cDNA 6230400D17 gene	A_55_P2324360	10.736
6330403L08Rik	RIKEN cDNA 6330403L08 gene	A_51_P244531	-2.515
6330418B08Rik	RIKEN cDNA 6330418B08 gene	A_55_P2191675	2.699
6330418K02Rik	RIKEN cDNA 6330418K02 gene	A_55_P2260648	-2.372
6330526H18Rik	RIKEN cDNA 6330526H18 gene	A_55_P2263971	3.435
6330566A10Rik	RIKEN cDNA 6330566A10 gene	A_55_P2250296	2.203
6430500D05Rik	RIKEN cDNA 6430500D05 gene	A_55_P2400736	6.757
6430531B16Rik	RIKEN cDNA 6430531B16 gene	A_66_P119489	-3.45
6430628N08Rik	RIKEN cDNA 6430628N08 gene	A_55_P2018422	2.783
6430706H07Rik	RIKEN cDNA 6430706H07 gene	A_55_P2381821	6.294
6530402F18Rik	RIKEN cDNA 6530402F18 gene	A_55_P1965015	-2.347
6530409C15Rik	RIKEN cDNA 6530409C15 gene	A_55_P2130438	3.42
6720422M22Rik	RIKEN cDNA 6720422M22 gene	A_55_P2244677	2.489
6720473M08Rik	RIKEN cDNA 6720473M08 gene	A_55_P2193064	2.156
6720473M11Rik	RIKEN cDNA 6720473M11 gene	A_55_P2179791	-2.164
6720489N17Rik	RIKEN cDNA 6720489N17 gene	A_55_P2184737	26.365
7420426K07Rik (includes others)	RIKEN cDNA 7420426K07 gene	A_55_P2180454	5.335
7530428D23Rik	RIKEN cDNA 7530428D23 gene	A_55_P2124450	3.518
8030451A03Rik	RIKEN cDNA 8030451A03 gene	A_52_P322474	-7.594
8030453O22Rik	RIKEN cDNA 8030453O22 gene	A_55_P2383902	8.26
8030456M14Rik	RIKEN cDNA 8030456M14 gene	A_55_P2200523	7.06
8030498J20Rik	RIKEN cDNA 8030498J20 gene	A_55_P2346619	-3.993
8430423G03Rik	RIKEN cDNA 8430423G03 gene	A_66_P126931	-2.967
8430426J06Rik	RIKEN cDNA 8430426J06 gene	A_55_P2416494	-15.102
8430431K14Rik	RIKEN cDNA 8430431K14 gene	A_55_P2437763	2.361
8430432A02Rik	RIKEN cDNA 8430432A02 gene	A_51_P472078	2.165
8430437O03Rik	RIKEN cDNA 8430437O03 gene	A_55_P2207593	2.89
9030405F24Rik	RIKEN cDNA 9030405F24 gene	A_55_P2243728	-2.952
9030417H13Rik	RIKEN cDNA 9030417H13 gene	A_55_P2306794	2.06
9030607L02Rik	RIKEN cDNA 9030607L02 gene	A_55_P2372666	6.117
9030624G23Rik (includes others)	predicted gene 9257	A_55_P2179925	-3.063
9130004C02Rik	RIKEN cDNA 9130004C02 gene	A_55_P2014174	4.789
9130020K20Rik	RIKEN cDNA 9130020K20 gene	A_55_P2402134	3.94
9130024F11Rik	RIKEN cDNA 9130024F11 gene	A_51_P494293	-3.094
9130204L05Rik (includes others)	RIKEN cDNA 9130204L05 gene	A_55_P2018199	-3.024
9130230L23Rik	RIKEN cDNA 9130230L23 gene	A_51_P206165	2.624
9130230N09Rik	RIKEN cDNA 9130230N09 gene	A_55_P2410106	2.405
9130403I23Rik	RIKEN cDNA 9130403I23 gene	A_55_P2206269	2.279
9130409I23Rik	RIKEN cDNA 9130409I23 gene	A_52_P562267	5.063
9230102O04Rik	RIKEN cDNA 9230102O04 gene	A_66_P126323	2.077
9330102E08Rik	RIKEN cDNA 9330102E08 gene	A_55_P2199717	5.143
9330156P08Rik	RIKEN cDNA 9330156P08 gene	A_55_P2410586	3.813
9330159N05Rik	RIKEN cDNA 9330159N05 gene	A_55_P2349747	2.433
9330162012Rik	cDNA RIKEN 9330162012 gene	A_55_P2202524	4.025
9330175E14Rik	RIKEN cDNA 9330175E14 gene	A_52_P374983	35.449
9330177L23Rik	RIKEN cDNA 9330177L23 gene	A_55_P2275402	2.444
9330179D12Rik	RIKEN cDNA 9330179D12 gene	A_55_P2277475	-3.063
9330199G10Rik	RIKEN cDNA 9330199G10 gene	A_55_P2268022	-2.692
9430013L14Rik	RIKEN cDNA 9430013L14 gene	A_55_P2255628	2.424
9430014N10Rik	RIKEN cDNA 9430014N10 gene	A_55_P2389714	-4.662
9430038I01Rik	RIKEN cDNA 9430038I01 gene	A_55_P2116833	-2.32
9430041J12Rik	RIKEN cDNA 9430041J12 gene	A_55_P2236228	7.934
9430065F17Rik	RIKEN cDNA 9430065F17 gene	A_55_P2302848	2.08
9430069I07Rik	RIKEN cDNA 9430069I07 gene	A_55_P2196447	2.478
9430078G10Rik	RIKEN cDNA 9430078G10 gene	A_55_P1996251	2.109
9430083A17Rik	RIKEN cDNA 9430083A17 gene	A_55_P2295691	3.087
9430091E24Rik	RIKEN cDNA 9430091E24 gene	A_55_P1965358	3.53
9530003J23Rik	RIKEN cDNA 9530003J23 gene	A_55_P2052989	8.823
9530003O04Rik	RIKEN cDNA 9530003O04 gene	A_55_P2245904	-4.678
9530036M11Rik	RIKEN cDNA 9530036M11 gene	A_55_P2225178	3.296
9530046B11Rik	RIKEN cDNA 9530046B11 gene	A_55_P2401427	4.505
9530047P18Rik	RIKEN cDNA 9530047P18 gene	A_55_P2274996	-100.292
9530053H05Rik	RIKEN cDNA 9530053H05 gene	A_55_P2131060	-6.636
9530083O12Rik	RIKEN cDNA 9530083O12 gene	A_55_P2209308	-7.096
9530091C08Rik	RIKEN cDNA 9530091C08 gene	A_52_P517011	-172.336
9630010G10Rik	RIKEN cDNA 9630010G10 gene	A_55_P2296118	-6.246
9630013D21Rik	RIKEN cDNA 9630013D21 gene	A_52_P118706	-5.851
9830107B12Rik/A530064D06Rik	RIKEN cDNA A530064D06 gene	A_55_P2172396	-25.434
9930014A18Rik	RIKEN cDNA 9930014A18 gene	A_52_P510202	5.956
9930024M15Rik	RIKEN cDNA 9930024M15 gene	A_55_P2301063	5.488
9930111J21Rik2	RIKEN cDNA 9930111J21 gene 2	A_52_P61697	-2.07
A030005L19Rik	RIKEN cDNA A030005L19 gene	A_51_P241213	5.177
A130014A01Rik	RIKEN cDNA A130014A01 gene	A_55_P2385749	2.05
A130023I24Rik	RIKEN cDNA A130023I24 gene	A_52_P520341	3.125
A130042O14Rik	RIKEN cDNA A130042O14 gene	A_55_P2322507	4.462
A130050O07Rik	RIKEN cDNA A130050O07 gene	A_55_P2057050	-2.685
A130071D04Rik	RIKEN cDNA A130071D04 gene	A_55_P2374337	2.306
A130072N09Rik	RIKEN cDNA A130072N09 gene	A_55_P2227580	10.018
A130077B15Rik	RIKEN cDNA A130077B15 gene	A_55_P2134712	2.576
A130078K24Rik	RIKEN cDNA A130078K24 gene	A_55_P2263098	2.046
A130088B03Rik	RIKEN cDNA A130088B03 gene	A_55_P2280581	2.233
A1BG	alpha-1-B glycoprotein	A_52_P73552	2.058
A230006K03Rik	RIKEN cDNA A230006K03 gene	A_52_P132074	2.258
A230028O05Rik	RIKEN cDNA A230028O05 gene	A_55_P2341597	-8.154
A230107N01Rik	RIKEN cDNA A230107N01 gene	A_55_P2212653	2.284
A330009N23Rik	RIKEN cDNA A330009N23 gene	A_55_P2278604	2.923
A330023F24Rik	RIKEN cDNA A330023F24 gene	A_55_P2192397	3.215
A330032P22Rik	RIKEN cDNA A330032P22 gene	A_55_P2193229	2.009
A330069E16Rik	RIKEN cDNA A330069E16 gene	A_55_P2160043	2.415
A330084C13Rik	RIKEN cDNA A330084C13 gene	A_52_P747383	4.313
A330106F07Rik	RIKEN cDNA A330106F07 gene	A_55_P2381449	2.136
A430028G04Rik	RIKEN cDNA A430028G04 gene	A_55_P2332509	-6.564
A430033K04Rik	RIKEN cDNA A430033K04 gene	A_55_P2095108	3.611
A430060F13Rik	RIKEN cDNA A430060F13 gene	A_55_P2148569	-2.368
A430073D23Rik	RIKEN cDNA A430073D23 gene	A_55_P1979067	2.102
A430078G23Rik	RIKEN cDNA A430078G23 gene	A_55_P2108983	2.663
A430085C19	uncharacterized protein A430085C19	A_55_P2284273	3.668
A430093F15Rik	RIKEN cDNA A430093F15 gene	A_55_P2019503	-3.218
A430102J17Rik	RIKEN cDNA A430102J17 gene	A_55_P2249220	2.097
A430105D02Rik	RIKEN cDNA A430105D02 gene	A_55_P2346736	3.012
A430105J06Rik	RIKEN cDNA A430105J06 gene	A_55_P2305005	3.369
A430106G13Rik	RIKEN cDNA A430106G13 gene	A_55_P2393021	-2.725
A430110L20Rik	RIKEN cDNA A430110L20 gene	A_66_P134539	3.648
A530001N23Rik	RIKEN cDNA A530001N23 gene	A_66_P101393	-5.319
A530006G24Rik	RIKEN cDNA A530006G24 gene	A_55_P2131820	-3.199
A530010L16Rik	RIKEN cDNA A530010L16 gene	A_55_P2071661	-3.268
A530030E21Rik	RIKEN cDNA A530030E21 gene	A_55_P2301941	4.557
A530072M11Rik	RIKEN cDNA gene A530072M11	A_55_P2350067	2.135
A530095I07Rik	RIKEN cDNA A530095I07 gene	A_66_P117254	4.573
A630001O12Rik	RIKEN cDNA A630001O12 gene	A_66_P101985	3.433
A630026N12Rik	RIKEN cDNA A630026N12 gene	A_55_P2367415	3.316
A630057N01Rik	RIKEN cDNA A630057N01 gene	A_55_P2326507	4.267
A630073K07Rik	RIKEN cDNA A630073K07 gene	A_55_P2189893	-2.718
A630076J17Rik	RIKEN cDNA A630076J17 gene	A_66_P140525	2.417
A630077J23Rik	RIKEN cDNA A630077J23 gene	A_55_P2021699	2.406
A630081D01Rik	RIKEN cDNA A630081D01 gene	A_55_P2249556	20.822
A730009E18Rik	RIKEN cDNA A730009E18 gene	A_55_P2373987	4.874
A730011C13Rik	RIKEN cDNA A730011C13 gene	A_55_P2189903	2.854
A730013G03Rik	RIKEN cDNA A730013G03 gene	A_55_P2077831	4.934
A730028G07Rik	RIKEN cDNA A730028G07 gene	A_55_P2237843	2.208
A730046J19Rik	RIKEN cDNA A730046J19 gene	A_55_P2230154	4.629
A730056I06Rik	RIKEN cDNA A730056I06 gene	A_55_P2396370	2.469
A830012C17Rik	RIKEN cDNA A830012C17 gene	A_51_P253652	-2.362
A830019P07Rik	RIKEN cDNA A830019P07 gene	A_55_P2161247	2.081
A830029E22Rik	RIKEN cDNA A830029E22 gene	A_55_P2274837	-9.848
A830054O07Rik	RIKEN cDNA A830054O07 gene	A_55_P2238079	4.034
A830073O21Rik	RIKEN cDNA A830073O21 gene	A_55_P2210575	3.11
A830082N09Rik	RIKEN cDNA A830082N09 gene	A_55_P2217230	2.889
A830092H15Rik	RIKEN cDNA A830092H15 gene	A_66_P122730	2.355
A930002H24Rik	RIKEN cDNA A930002H24 gene	A_52_P21951	3.243
A930002I21Rik	RIKEN cDNA A930002I21 gene	A_51_P367916	-6.607
A930004J17Rik	RIKEN cDNA A930004J17 gene	A_55_P2202598	3.864
A930006K02Rik	RIKEN cDNA A930006K02 gene	A_55_P2206461	4.633
A930007A09Rik	RIKEN cDNA A930007A09 gene	A_55_P2043013	7.578
A930007D18Rik	RIKEN cDNA A930007D18 gene	A_55_P2295821	2.943
A930007I19Rik	RIKEN cDNA A930007I19 gene	A_55_P2375831	3.711
A930009E08Rik	RIKEN cDNA A930009E08 gene	A_55_P2322382	-2.658
A930010G16Rik	RIKEN cDNA A930010G16 gene	A_55_P2394052	2.484
A930012O16Rik	RIKEN cDNA A930012O16 gene	A_52_P617838	2.765
A930018M24Rik	RIKEN cDNA A930018M24 gene	A_55_P2197134	-8.6
A930024E05Rik	RIKEN cDNA A930024E05 gene	A_52_P521324	7.116
A930027P06Rik	RIKEN cDNA A930027P06 gene	A_55_P2338776	3.551
A930028N01Rik	RIKEN cDNA A930028N01 gene	A_55_P1961541	-2.903
A930035D04Rik	RIKEN cDNA A930035D04 gene	A_66_P107476	3.353
AA414768	expressed sequence AA414768	A_55_P2019118	-3.689
AA465934	expressed sequence AA465934	A_55_P2044054	2.993
AA474408	expressed sequence AA474408	A_55_P2056431	5.926
AA522020	expressed sequence AA522020	A_55_P2277014	6.297
AA617406	expressed sequence AA617406	A_55_P2305900	2.673
AA619741	PHD finger protein 19 pseudogene	A_55_P2053714	3.478
AA645497	expressed sequence AA645497	A_55_P1968898	2.061
AA684185	expressed sequence AA684185	A_55_P2180849	2.623
AA914427	EST AA914427	A_55_P2272538	3.784
AA623943/Gm11546	predicted gene 11546	A_55_P2165695	2.189
AACS	acetoacetyl-CoA synthetase	A_51_P453043	-2.565
AADACL3	arylacetamide deacetylase-like 3	A_55_P2076876	-44.145
AAGAB	alpha- and gamma-adaptin binding protein	A_51_P268343	-2.057
AAK1	AP2 associated kinase 1	A_51_P284686	2.222
AARS	alanyl-tRNA synthetase	A_51_P409429	-2.581
AB041806	hypothetical protein, MNCb-2457	A_51_P244879	2.62
ABCA1	ATP binding cassette subfamily A member 1	A_52_P665675	-2.135
ABCA5	ATP binding cassette subfamily A member 5	A_52_P307961	18.192
ABCA6	ATP binding cassette subfamily A member 6	A_52_P508920	-5.724
ABCA7	ATP binding cassette subfamily A member 7	A_51_P374869	-4.437
ABCA8	ATP binding cassette subfamily A member 8	A_55_P1953846	3.266
ABCA9	ATP binding cassette subfamily A member 9	A_55_P2062981	-39.435
Abca16	ATP-binding cassette, sub-family A (ABC1), member 16	A_55_P2011046	2.086
Abca17	ATP-binding cassette, sub-family A (ABC1), member 17	A_55_P1965728	-5.716
ABCB1	ATP binding cassette subfamily B member 1	A_55_P1969477	2.862
ABCB4	ATP binding cassette subfamily B member 4	A_51_P249118	-2.343
ABCB7	ATP binding cassette subfamily B member 7	A_55_P2021629	-2.143
ABCB8	ATP binding cassette subfamily B member 8	A_55_P2177426	-2.839
ABCB9	ATP binding cassette subfamily B member 9	A_51_P202801	2.128
ABCC1	ATP binding cassette subfamily C member 1	A_52_P601688	-2.21
ABCC3	ATP binding cassette subfamily C member 3	A_55_P1985623	-2.568
ABCC4	ATP binding cassette subfamily C member 4	A_52_P630867	-2.253
ABCC5	ATP binding cassette subfamily C member 5	A_55_P2073935	3
ABCC6	ATP binding cassette subfamily C member 6	A_66_P137268	2.984
ABCC10	ATP binding cassette subfamily C member 10	A_55_P2020743	2.204
ABCC12	ATP binding cassette subfamily C member 12	A_55_P2050483	-94.167
ABCD1	ATP binding cassette subfamily D member 1	A_52_P456561	-2.779
ABCG2	ATP binding cassette subfamily G member 2 (Junior blood group)	A_55_P1996504	-2.336
Abcg3	ATP-binding cassette, sub-family G (WHITE), member 3	A_51_P155723	-8.192
ABCG4	ATP binding cassette subfamily G member 4	A_66_P130654	2.366
ABHD6	abhydrolase domain containing 6	A_55_P2029366	3.585
ABHD8	abhydrolase domain containing 8	A_51_P368543	2.094
ABHD11	abhydrolase domain containing 11	A_51_P142187	-2.747
ABHD15	abhydrolase domain containing 15	A_51_P386503	-5.291
ABHD14B	abhydrolase domain containing 14B	A_55_P2059640	2.013
ABHD17A	abhydrolase domain containing 17A	A_55_P2027870	-3.202
ABI2	abl-interactor 2	A_51_P363556	-2.845
ABL1	ABL proto-oncogene 1, non-receptor tyrosine kinase	A_55_P2165239	-2.082
ABLIM1	actin binding LIM protein 1	A_52_P489778	-3.361
ABRACL	ABRA C-terminal like	A_55_P2071271	-3.279
ABTB1	ankyrin repeat and BTB (POZ) domain containing 1	A_55_P1979217	2.327
ACAA2	acetyl-CoA acyltransferase 2	A_51_P125260	-2.433
ACACA	acetyl-CoA carboxylase alpha	A_55_P2084706	-3.451
Acad12	acyl-Coenzyme A dehydrogenase family, member 12	A_51_P384113	2.539
ACADSB	acyl-CoA dehydrogenase, short/branched chain	A_55_P2008377	2.384
ACAP1	ArfGAP with coiled-coil, ankyrin repeat and PH domains 1	A_55_P2154914	-4.14
ACAT1	acetyl-CoA acetyltransferase 1	A_51_P319449	-2.206
ACAT2	acetyl-CoA acetyltransferase 2	A_66_P101407	-3.608
ACBD5	acyl-CoA binding domain containing 5	A_55_P2125633	-2.028
ACBD6	acyl-CoA binding domain containing 6	A_51_P208919	3.486
ACER2	alkaline ceramidase 2	A_55_P2367463	-38.027
ACER3	alkaline ceramidase 3	A_51_P130757	-2.589
ACKR1	atypical chemokine receptor 1 (Duffy blood group)	A_52_P110052	-3.178
ACKR3	atypical chemokine receptor 3	A_52_P675395	-3.925
ACKR4	atypical chemokine receptor 4	A_55_P2050226	-7.806
Acnat1/Acnat2	acyl-coenzyme A amino acid N-acyltransferase 1	A_55_P2115836	-2.094
ACO1	aconitase 1	A_55_P2085880	-2.337
ACOT1	acyl-CoA thioesterase 1	A_55_P2038347	2.712
Acot1	acyl-CoA thioesterase 1	A_55_P2038358	-2.106
ACOT4	acyl-CoA thioesterase 4	A_52_P215170	-5.323
Acot5	acyl-CoA thioesterase 5	A_55_P2040260	2.147
Acot6	acyl-CoA thioesterase 6	A_51_P191354	3.589
ACOT7	acyl-CoA thioesterase 7	A_51_P328652	-5.985
ACOT9	acyl-CoA thioesterase 9	A_52_P141338	-2.051
ACOT11	acyl-CoA thioesterase 11	A_55_P2096043	-3.069
ACOX2	acyl-CoA oxidase 2, branched chain	A_66_P138319	2.298
ACOX3	acyl-CoA oxidase 3, pristanoyl	A_55_P1971579	2.573
ACOXL	acyl-CoA oxidase-like	A_55_P2160416	2.291
Acp5	acid phosphatase 5, tartrate resistant	A_55_P1997766	-14.392
ACPP	acid phosphatase, prostate	A_52_P119060	5.193
ACPT	acid phosphatase, testicular	A_55_P2044050	2.135
ACRBP	acrosin binding protein	A_55_P2114074	7.784
ACRV1	acrosomal vesicle protein 1	A_51_P263667	2.451
ACSF2	acyl-CoA synthetase family member 2	A_55_P2167501	-214.712
ACSL3	acyl-CoA synthetase long-chain family member 3	A_55_P2165324	-4.398
ACSL6	acyl-CoA synthetase long-chain family member 6	A_51_P380699	-28.32
ACSM1	acyl-CoA synthetase medium-chain family member 1	A_55_P2066976	-2.372
ACTC1	actin, alpha, cardiac muscle 1	A_55_P2040951	-3.194
ACTG1	actin gamma 1	A_52_P72237	-3.983
ACTL6A	actin like 6A	A_52_P231737	-2.068
ACTN2	actinin, alpha 2	A_55_P2163438	2.765
Actn3	actinin alpha 3	A_52_P656699	-3.916
ACTR2	ARP2 actin-related protein 2 homolog (yeast)	A_51_P303906	-3.242
ACTRT2	actin related protein T2	A_51_P214725	-2.405
ACVR1C	activin A receptor type IC	A_55_P2064203	3.088
ACVR2B	activin A receptor type IIB	A_55_P2012815	2.772
ACVRL1	activin A receptor type IL	A_55_P2011380	-5.83
ACY1	aminoacylase 1	A_51_P166288	-4.98
ACY3	aminoacylase 3	A_51_P232399	-9.616
ACYP2	acylphosphatase 2, muscle type	A_55_P2039215	-9.849
ADA	adenosine deaminase	A_51_P430423	-7.933
ADAD1	adenosine deaminase domain containing 1	A_55_P2021157	2.285
ADAL	adenosine deaminase-like	A_52_P622694	-2.31
ADAM8	ADAM metallopeptidase domain 8	A_55_P2025765	-6.773
ADAM9	ADAM metallopeptidase domain 9	A_55_P2025760	-3.746
ADAM11	ADAM metallopeptidase domain 11	A_55_P1962876	-2.444
ADAM15	ADAM metallopeptidase domain 15	A_55_P2055819	-3.256
ADAM17	ADAM metallopeptidase domain 17	A_55_P2128188	2.867
ADAM18	ADAM metallopeptidase domain 18	A_51_P347154	-54.082
ADAM19	ADAM metallopeptidase domain 19	A_55_P1983095	-3.223
ADAM22	ADAM metallopeptidase domain 22	A_55_P2028474	-3.037
ADAM23	ADAM metallopeptidase domain 23	A_65_P08507	3.708
Adam24	a disintegrin and metallopeptidase domain 24 (testase 1)	A_51_P379083	2.878
ADAM28	ADAM metallopeptidase domain 28	A_55_P2067669	2.945
ADAM30	ADAM metallopeptidase domain 30	A_52_P539250	2.218
ADAM33	ADAM metallopeptidase domain 33	A_55_P2083700	10.068
Adam26a/Adam26b	a disintegrin and metallopeptidase domain 26A (testase 3)	A_51_P152463	3.337
ADAMTS1	ADAM metallopeptidase with thrombospondin type 1 motif 1	A_52_P489295	-2.063
ADAMTS3	ADAM metallopeptidase with thrombospondin type 1 motif 3	A_55_P2163541	5.774
ADAMTS7	ADAM metallopeptidase with thrombospondin type 1 motif 7	A_55_P1961451	2.599
ADAMTS9	ADAM metallopeptidase with thrombospondin type 1 motif 9	A_52_P49321	3.426
ADAMTS13	ADAM metallopeptidase with thrombospondin type 1 motif 13	A_55_P1967712	6.523
ADAMTS17	ADAM metallopeptidase with thrombospondin type 1 motif 17	A_66_P124114	2.267
ADAP2	ArfGAP with dual PH domains 2	A_51_P464710	-5.131
ADAT1	adenosine deaminase, tRNA-specific 1	A_52_P552092	2.097
ADAT3	adenosine deaminase, tRNA-specific 3	A_55_P2182392	-2.07
ADCK3	aarF domain containing kinase 3	A_52_P54280	5.766
ADCY3	adenylate cyclase 3	A_51_P484671	-5.277
ADCY8	adenylate cyclase 8 (brain)	A_51_P303061	2.723
ADCY9	adenylate cyclase 9	A_55_P2106666	-2.606
ADCY10	adenylate cyclase 10 (soluble)	A_66_P138099	3.507
ADGRA1	adhesion G protein-coupled receptor A1	A_66_P126168	2.321
ADGRA3	adhesion G protein-coupled receptor A3	A_51_P462102	-2.352
ADGRE1	adhesion G protein-coupled receptor E1	A_55_P2144386	-7.07
ADGRE5	adhesion G protein-coupled receptor E5	A_55_P2007022	-2.44
ADGRG3	adhesion G protein-coupled receptor G3	A_51_P247694	5.044
ADGRG6	adhesion G protein-coupled receptor G6	A_66_P114451	-13.814
ADGRL1	adhesion G protein-coupled receptor L1	A_51_P324651	-2.46
ADGRV1	adhesion G protein-coupled receptor V1	A_51_P389539	-2.301
Adh6b	alcohol dehydrogenase 6B (class V)	A_55_P2100197	3.054
ADI1	acireductone dioxygenase 1	A_55_P2121913	3.852
Adig	adipogenin	A_55_P2182716	2.448
ADIPOQ	adiponectin, C1Q and collagen domain containing	A_51_P458451	-3.344
ADIPOR1	adiponectin receptor 1	A_51_P485240	2.349
ADORA3	adenosine A3 receptor	A_55_P1972605	-68.27
ADORA2A	adenosine A2a receptor	A_55_P2109382	18.294
ADORA2B	adenosine A2b receptor	A_55_P1993503	-7.659
ADRA1A	adrenoceptor alpha 1A	A_52_P424778	59.217
ADRA1B	adrenoceptor alpha 1B	A_55_P2100290	3.128
ADRA2C	adrenoceptor alpha 2C	A_55_P1984487	2.612
ADRB1	adrenoceptor beta 1	A_52_P322181	13.819
ADRB3	adrenoceptor beta 3	A_55_P2105685	2.457
ADSSL1	adenylosuccinate synthase like 1	A_55_P2030030	-2.774
AES	amino-terminal enhancer of split	A_55_P2043287	-2.229
AF067061	cDNA sequence AF067061	A_55_P2182902	-3.863
AF067063	cDNA sequence AF067063	A_51_P512119	-2.081
AF366264 (includes others)	cDNA sequence AF366264	A_55_P1966280	2.451
Aff2	AF4/FMR2 family, member 2	A_51_P183283	-22.618
AFP	alpha fetoprotein	A_51_P510891	-4.88
AGAP1	ArfGAP with GTPase domain, ankyrin repeat and PH domain 1	A_55_P2037982	3.386
AGAP3	ArfGAP with GTPase domain, ankyrin repeat and PH domain 3	A_52_P334744	-3.747
AGBL3	ATP/GTP binding protein-like 3	A_52_P675617	2.401
AGBL4	ATP/GTP binding protein-like 4	A_52_P192084	3.036
AGBL5	ATP/GTP binding protein-like 5	A_55_P2066750	2.069
AGER	advanced glycosylation end product-specific receptor	A_52_P509965	2.521
AGFG2	ArfGAP with FG repeats 2	A_55_P1964403	-2.571
AGMO	alkylglycerol monooxygenase	A_51_P510764	-3.334
AGO2	argonaute 2, RISC catalytic component	A_55_P2297485	12.034
AGO4	argonaute 4, RISC catalytic component	A_52_P27122	2.584
AGPAT3	1-acylglycerol-3-phosphate O-acyltransferase 3	A_55_P2152592	-4.683
AGPAT4	1-acylglycerol-3-phosphate O-acyltransferase 4	A_51_P346165	2.008
AGRP	agouti related neuropeptide	A_55_P2049717	2.849
AGT	angiotensinogen	A_66_P112356	-2.44
AHCY	adenosylhomocysteinase	A_52_P176160	-2.673
AHDC1	AT-hook DNA binding motif containing 1	A_55_P2077340	3.065
AHNAK	AHNAK nucleoprotein	A_52_P263095	2.023
AHNAK2	AHNAK nucleoprotein 2	A_55_P2080070	7.203
AHR	aryl hydrocarbon receptor	A_65_P06603	4.964
AHRR	aryl-hydrocarbon receptor repressor	A_55_P2128388	-4.807
AHSG	alpha-2-HS-glycoprotein	A_51_P424854	-2.374
Ahsp	alpha hemoglobin stabilizing protein	A_52_P534583	-2.344
AI314604	expressed sequence AI314604	A_55_P2382741	-3.308
AI327134	expressed sequence AI327134	A_55_P2334324	2.261
AI413194	expressed sequence AI413194	A_55_P2358679	2.037
AI413582	expressed sequence AI413582	A_66_P112855	2.454
AI414108	expressed sequence AI414108	A_55_P2408778	2.182
AI426330	expressed sequence AI426330	A_55_P2302577	4.626
AI427809	expressed sequence AI427809	A_66_P106525	-9.637
AI447881	expressed sequence AI447881	A_55_P2417224	-6.157
AI451250	expressed sequence AI451250	A_55_P2361138	2.765
AI463170	expressed sequence AI463170	A_55_P2323466	2.213
AI504432	expressed sequence AI504432	A_55_P2109564	-7.097
AI606473	expressed sequence AI606473	A_55_P2328082	-6.497
AI661453	expressed sequence AI661453	A_55_P1967820	2.335
AI662270	expressed sequence AI662270	A_55_P2078735	-2.863
AI987944 (includes others)	expressed sequence AI987944	A_52_P315890	2.282
AICDA	activation-induced cytidine deaminase	A_55_P2168223	-2.591
AIF1	allograft inflammatory factor 1	A_51_P400543	-90.946
AIF1L	allograft inflammatory factor 1-like	A_51_P472829	-2.386
AIFM1	apoptosis inducing factor, mitochondria associated 1	A_55_P2002864	-2.991
AIG1	androgen-induced 1	A_51_P168203	7.412
AIM1L	absent in melanoma 1-like	A_55_P2019300	-3.14
Airn	antisense Igf2r RNA	A_55_P2122633	3.27
AJAP1	adherens junctions associated protein 1	A_52_P620898	14.982
AK1	adenylate kinase 1	A_55_P2082688	-4.209
AK3	adenylate kinase 3	A_51_P208361	-2.059
AK5	adenylate kinase 5	A_51_P274259	3.662
AK8	adenylate kinase 8	A_51_P101006	-2.381
AK155734	cDNA sequence AK155734	A_55_P2259660	2.703
AKAP1	A-kinase anchoring protein 1	A_52_P517289	-2.046
AKAP7	A-kinase anchoring protein 7	A_55_P2174743	2.828
AKAP11	A-kinase anchoring protein 11	A_52_P633481	3.728
AKAP12	A-kinase anchoring protein 12	A_51_P342567	5.651
AKAP13	A-kinase anchoring protein 13	A_55_P2056876	3.744
Akap17b	A kinase (PRKA) anchor protein 17B	A_52_P266320	-4.73
AKAP8L	A-kinase anchoring protein 8 like	A_55_P2065926	3.391
AKIP1	A-kinase interacting protein 1	A_52_P652913	3.143
AKIRIN1	akirin 1	A_55_P2123199	-2.336
AKNA	AT-hook transcription factor	A_51_P206134	-3.292
AKNAD1	AKNA domain containing 1	A_55_P2179691	2.134
Aknaos	AT-hook transcription factor, opposite strand	A_55_P2324654	4.566
AKR1B1	aldo-keto reductase family 1, member B1 (aldose reductase)	A_55_P2174953	-3.448
Akr1b10	aldo-keto reductase family 1, member B10 (aldose reductase)	A_51_P486618	-2.372
AKR1C4	aldo-keto reductase family 1, member C4	A_51_P189082	5.416
AKR1C1/AKR1C2	aldo-keto reductase family 1, member C2	A_55_P2000964	-3.205
Akr1c12/Akr1c13	aldo-keto reductase family 1, member C13	A_51_P242859	-2.805
AKT2	v-akt murine thymoma viral oncogene homolog 2	A_55_P2066523	-2.266
AKT3	v-akt murine thymoma viral oncogene homolog 3	A_51_P132388	2.111
AL117821	expressed sequence AL117821	A_55_P2093093	2.013
ALCAM	activated leukocyte cell adhesion molecule	A_51_P359272	2.597
ALDH18A1	aldehyde dehydrogenase 18 family member A1	A_51_P215887	-6.47
ALDH1A2	aldehyde dehydrogenase 1 family member A2	A_52_P58145	-8.604
ALDH1A3	aldehyde dehydrogenase 1 family member A3	A_52_P87843	-3.418
ALDH1B1	aldehyde dehydrogenase 1 family member B1	A_51_P510418	-4.441
ALDH1L1	aldehyde dehydrogenase 1 family member L1	A_55_P1983733	-11.046
ALDH1L2	aldehyde dehydrogenase 1 family member L2	A_52_P498193	-13.078
ALDH3A1	aldehyde dehydrogenase 3 family member A1	A_55_P2065562	-2.222
ALDH5A1	aldehyde dehydrogenase 5 family member A1	A_51_P491504	-2.767
ALDH6A1	aldehyde dehydrogenase 6 family member A1	A_51_P338485	2.54
ALDOC	aldolase, fructose-bisphosphate C	A_55_P2070992	-2.99
ALG3	ALG3, alpha-1,3- mannosyltransferase	A_51_P155501	-2.052
ALG14	ALG14, UDP-N-acetylglucosaminyltransferase subunit	A_55_P1970214	-2.149
ALK	anaplastic lymphoma receptor tyrosine kinase	A_55_P2139501	2.17
ALMS1	ALMS1, centrosome and basal body associated protein	A_55_P2454521	2.428
ALOX5	arachidonate 5-lipoxygenase	A_51_P247249	-5.158
ALOX5AP	arachidonate 5-lipoxygenase-activating protein	A_51_P235687	-12.408
ALOXE3	arachidonate lipoxygenase 3	A_55_P2023523	6.278
ALPL	alkaline phosphatase, liver/bone/kidney	A_51_P494125	-4.332
Alyref	Aly/REF export factor	A_51_P154684	-2.062
AMD1	adenosylmethionine decarboxylase 1	A_55_P2014506	-2.97
AMDHD2	amidohydrolase domain containing 2	A_51_P260658	2.113
AMER2	APC membrane recruitment protein 2	A_51_P181891	2.315
AMHR2	anti-Mullerian hormone receptor type II	A_51_P466221	17.7
AMIGO1	adhesion molecule with Ig-like domain 1	A_55_P2127204	7.074
AMIGO3	adhesion molecule with Ig-like domain 3	A_51_P442933	-4.419
AMN	amnion associated transmembrane protein	A_51_P343350	3.413
AMN1	antagonist of mitotic exit network 1 homolog	A_55_P2366273	3.312
AMPD1	adenosine monophosphate deaminase 1	A_52_P880457	4.055
AMPD2	adenosine monophosphate deaminase 2	A_51_P479769	-4.827
AMPD3	adenosine monophosphate deaminase 3	A_55_P1983373	2.9
AMPH	amphiphysin	A_55_P2022870	-4.283
AMT	aminomethyltransferase	A_55_P1975052	2.497
AMY2A	amylase, alpha 2A (pancreatic)	A_55_P1983418	-25.658
AMY2B	amylase, alpha 2B (pancreatic)	A_55_P2139402	4.158
AMZ1	archaelysin family metallopeptidase 1	A_51_P114634	2.914
Anapc15	anaphase prompoting complex C subunit 15	A_55_P2069331	-3.376
ANG	angiogenin, ribonuclease, RNase A family, 5	A_51_P391159	-4.023
Ang2	angiogenin, ribonuclease A family, member 2	A_51_P349888	-4.264
Ang3	angiogenin, ribonuclease A family, member 3	A_51_P179504	-4.772
Ang4	angiogenin, ribonuclease A family, member 4	A_52_P98778	-2.443
ANGPT1	angiopoietin 1	A_55_P2158227	-6.357
ANGPT4	angiopoietin 4	A_51_P372393	-55.344
ANGPTL2	angiopoietin like 2	A_52_P853177	-2.516
ANGPTL4	angiopoietin like 4	A_51_P338443	-2.037
ANGPTL7	angiopoietin like 7	A_51_P220150	2.081
ANK3	ankyrin 3, node of Ranvier (ankyrin G)	A_55_P2012999	-3.135
ANKEF1	ankyrin repeat and EF-hand domain containing 1	A_55_P2073572	2.294
ANKH	ANKH inorganic pyrophosphate transport regulator	A_51_P155152	-7.904
ANKHD1/ANKHD1-EIF4EBP3	ankyrin repeat and KH domain containing 1	A_55_P2034390	2.407
ANKK1	ankyrin repeat and kinase domain containing 1	A_51_P158545	2.959
ANKLE1	ankyrin repeat and LEM domain containing 1	A_55_P2085412	-4.813
ANKRD1	ankyrin repeat domain 1 (cardiac muscle)	A_52_P120803	6.496
ANKRD7	ankyrin repeat domain 7	A_55_P2028305	-4.271
ANKRD12	ankyrin repeat domain 12	A_55_P2082050	3.017
ANKRD16	ankyrin repeat domain 16	A_55_P2075333	5.264
ANKRD22	ankyrin repeat domain 22	A_52_P520607	18.373
ANKRD23	ankyrin repeat domain 23	A_55_P2047986	4.088
ANKRD29	ankyrin repeat domain 29	A_55_P1958921	-2.18
ANKRD35	ankyrin repeat domain 35	A_51_P406466	4.276
ANKRD42	ankyrin repeat domain 42	A_51_P442206	6.718
ANKRD55	ankyrin repeat domain 55	A_55_P2048525	-2.712
ANKRD13B	ankyrin repeat domain 13B	A_55_P2078749	-3.494
ANKRD33B	ankyrin repeat domain 33B	A_52_P284495	2.102
ANKRD34A	ankyrin repeat domain 34A	A_55_P2155216	-6.651
ANKS6	ankyrin repeat and sterile alpha motif domain containing 6	A_55_P2186195	-2.477
ANKS1A	ankyrin repeat and sterile alpha motif domain containing 1A	A_55_P2064567	-2.008
ANKS1B	ankyrin repeat and sterile alpha motif domain containing 1B	A_55_P2356263	-48.16
ANKZF1	ankyrin repeat and zinc finger domain containing 1	A_51_P365903	2.253
ANLN	anillin actin binding protein	A_66_P134542	-4.832
ANO6	anoctamin 6	A_55_P2327027	-2.067
ANO8	anoctamin 8	A_55_P1983412	-2.092
Anp32a	acidic (leucine-rich) nuclear phosphoprotein 32 family, member A	A_55_P2162160	4.009
ANTXR1	anthrax toxin receptor 1	A_51_P407248	-2.068
ANXA2	annexin A2	A_55_P2110713	-5.2
ANXA3	annexin A3	A_55_P2056325	-13.829
ANXA4	annexin A4	A_55_P2132907	3.867
ANXA8/ANXA8L1	annexin A8-like 1	A_51_P207591	-2.322
AOAH	acyloxyacyl hydrolase	A_66_P133148	2.203
AOC2	amine oxidase, copper containing 2	A_55_P2044729	3.912
AOC3	amine oxidase, copper containing 3	A_51_P378051	-3.534
AP1B1	adaptor related protein complex 1 beta 1 subunit	A_55_P1981105	-5.187
AP1S1	adaptor related protein complex 1 sigma 1 subunit	A_55_P1992257	-2.408
AP1S2	adaptor related protein complex 1 sigma 2 subunit	A_52_P488596	-5.566
AP1S3	adaptor related protein complex 1 sigma 3 subunit	A_55_P2170210	-5.109
AP2A2	adaptor related protein complex 2 alpha 2 subunit	A_52_P354298	-2.611
Ap2b1	adaptor-related protein complex 2, beta 1 subunit	A_55_P2074317	2.766
AP2M1	adaptor related protein complex 2 mu 1 subunit	A_65_P19250	-7.316
AP3M1	adaptor related protein complex 3 mu 1 subunit	A_51_P363791	-2.12
AP3S1	adaptor related protein complex 3 sigma 1 subunit	A_55_P2115297	3.95
AP3S2	adaptor related protein complex 3 sigma 2 subunit	A_55_P2088630	2.319
AP4M1	adaptor related protein complex 4 mu 1 subunit	A_51_P393067	2.568
AP5B1	adaptor related protein complex 5, beta 1 subunit	A_55_P2168549	-2.56
AP5Z1	adaptor related protein complex 5, zeta 1 subunit	A_51_P118779	2.118
APC	adenomatous polyposis coli	A_55_P2010891	2.422
APCDD1	adenomatosis polyposis coli down-regulated 1	A_55_P2004248	3.209
APH1B	aph-1 homolog B, gamma secretase subunit	A_55_P2082679	5.679
APLF	aprataxin and PNKP like factor	A_51_P459070	2.797
APLNR	apelin receptor	A_52_P97572	-4.643
APLP1	amyloid beta (A4) precursor-like protein 1	A_55_P1991605	3.109
APOA2	apolipoprotein A-II	A_55_P1966035	-3.438
APOA4	apolipoprotein A-IV	A_51_P327491	3.676
APOBR	apolipoprotein B receptor	A_51_P203182	-2.745
APOL6	apolipoprotein L6	A_66_P104314	4.298
Apol7e (includes others)	apolipoprotein L 7e	A_55_P2148062	-13.468
Apol9a/Apol9b	apolipoprotein L 9b	A_66_P110633	3.519
APOLD1	apolipoprotein L domain containing 1	A_55_P2062108	3.696
APPL1	adaptor protein, phosphotyrosine interaction, PH domain and leucine zipper containing 1	A_51_P488510	-2.52
AQP3	aquaporin 3 (Gill blood group)	A_51_P245090	-21.381
AQP5	aquaporin 5	A_55_P2071236	4.47
AQP12A/AQP12B	aquaporin 12A	A_52_P240693	-2.234
ARAP2	ArfGAP with RhoGAP domain, ankyrin repeat and PH domain 2	A_52_P593465	4.649
ARAP3	ArfGAP with RhoGAP domain, ankyrin repeat and PH domain 3	A_52_P195018	-2.073
ARFGAP1	ADP ribosylation factor GTPase activating protein 1	A_65_P15518	2.098
ARFGEF3	ARFGEF family member 3	A_52_P49042	58.279
ARG1	arginase 1	A_51_P303160	-142.307
ARG2	arginase 2	A_52_P374897	10.22
ARGLU1	arginine and glutamate rich 1	A_55_P1977875	-2.286
ARHGAP4	Rho GTPase activating protein 4	A_51_P339822	-7.752
ARHGAP15	Rho GTPase activating protein 15	A_52_P349232	-188.262
ARHGAP17	Rho GTPase activating protein 17	A_55_P2112360	-2.576
ARHGAP18	Rho GTPase activating protein 18	A_52_P671769	-3.385
ARHGAP19	Rho GTPase activating protein 19	A_55_P2086575	-8.831
ARHGAP22	Rho GTPase activating protein 22	A_55_P2108784	2.379
ARHGAP26	Rho GTPase activating protein 26	A_55_P2080562	-2.582
ARHGAP27	Rho GTPase activating protein 27	A_52_P506461	4.928
ARHGAP30	Rho GTPase activating protein 30	A_55_P2052897	-2.317
ARHGAP32	Rho GTPase activating protein 32	A_52_P578723	4.35
Arhgap33os	Rho GTPase activating protein 33, opposite strand	A_55_P2136895	2.696
ARHGAP8/PRR5-ARHGAP8	Rho GTPase activating protein 8	A_51_P417074	-5.573
ARHGDIB	Rho GDP dissociation inhibitor (GDI) beta	A_52_P515247	-3.908
ARHGDIG	Rho GDP dissociation inhibitor (GDI) gamma	A_51_P172085	2.576
ARHGEF3	Rho guanine nucleotide exchange factor 3	A_55_P2122709	3.161
ARHGEF4	Rho guanine nucleotide exchange factor 4	A_51_P260504	-2.558
ARHGEF5	Rho guanine nucleotide exchange factor 5	A_51_P313157	2.149
ARHGEF6	Rac/Cdc42 guanine nucleotide exchange factor 6	A_55_P1964573	-3.33
ARHGEF7	Rho guanine nucleotide exchange factor 7	A_52_P26357	-2.186
ARHGEF9	Cdc42 guanine nucleotide exchange factor 9	A_55_P2098100	2.038
ARHGEF15	Rho guanine nucleotide exchange factor 15	A_55_P2035087	-5.561
ARHGEF17	Rho guanine nucleotide exchange factor 17	A_55_P1963863	-3.906
ARHGEF33	Rho guanine nucleotide exchange factor 33	A_66_P107482	-2.539
Arhgef38	Rho guanine nucleotide exchange factor (GEF) 38	A_66_P108733	5.37
ARHGEF39	Rho guanine nucleotide exchange factor 39	A_55_P2133220	-5.115
ARHGEF10L	Rho guanine nucleotide exchange factor 10 like	A_55_P2005552	-5.13
ARID3A	AT-rich interaction domain 3A	A_55_P1952166	3.92
ARID3B	AT-rich interaction domain 3B	A_55_P2123987	2.944
ARID4B	AT-rich interaction domain 4B	A_55_P2106345	4.018
ARID5B	AT-rich interaction domain 5B	A_55_P2012935	2.373
Arih2os	ariadne RBR E3 ubiquitin protein ligase 2, opposite strand	A_55_P2070262	11.389
ARL14	ADP ribosylation factor like GTPase 14	A_55_P2182820	2.312
ARL15	ADP ribosylation factor like GTPase 15	A_51_P111462	-3.832
ARL14EP	ADP ribosylation factor like GTPase 14 effector protein	A_55_P2130525	2.862
ARL5C	ADP ribosylation factor like GTPase 5C	A_52_P203691	-2.653
ARL6IP6	ADP ribosylation factor like GTPase 6 interacting protein 6	A_55_P2042993	-2.576
ARMC1	armadillo repeat containing 1	A_66_P120745	-2.441
ARMC2	armadillo repeat containing 2	A_55_P2120469	2.723
ARMC4	armadillo repeat containing 4	A_55_P2130695	9.426
ARMC10	armadillo repeat containing 10	A_55_P2011137	2.593
ARMC12	armadillo repeat containing 12	A_51_P302249	2.867
ARMCX3	armadillo repeat containing, X-linked 3	A_55_P2006906	-18.223
ARMCX5	armadillo repeat containing, X-linked 5	A_52_P114282	2.299
ARMT1	acidic residue methyltransferase 1	A_51_P325254	2.127
ARNT	aryl hydrocarbon receptor nuclear translocator	A_55_P2120812	2.176
ARNT2	aryl hydrocarbon receptor nuclear translocator 2	A_52_P260696	2.246
ARPC4	actin related protein 2/3 complex subunit 4	A_55_P2013088	-2.342
ARPC5	actin related protein 2/3 complex subunit 5	A_52_P58041	-2.047
ARPC1B	actin related protein 2/3 complex subunit 1B	A_55_P2023076	-3.273
ARPIN/C15orf38-AP3S2	C15orf38-AP3S2 readthrough	A_55_P2032498	-2.551
ARRDC3	arrestin domain containing 3	A_52_P164136	-2.517
ARRDC5	arrestin domain containing 5	A_51_P427558	2.162
ARSB	arylsulfatase B	A_51_P468415	-4.201
ARSI	arylsulfatase family member I	A_55_P2173516	-5.791
ARVCF	armadillo repeat gene deleted in velocardiofacial syndrome	A_55_P1978060	3.18
Arxes1/Arxes2	adipocyte-related X-chromosome expressed sequence 2	A_55_P2027812	-5.944
ASAH2	N-acylsphingosine amidohydrolase (non-lysosomal ceramidase) 2	A_52_P105509	-2.24
ASAP1	ArfGAP with SH3 domain, ankyrin repeat and PH domain 1	A_52_P463183	-2.358
ASAP2	ArfGAP with SH3 domain, ankyrin repeat and PH domain 2	A_55_P1957918	-11.502
ASB1	ankyrin repeat and SOCS box containing 1	A_51_P111757	2.193
ASB4	ankyrin repeat and SOCS box containing 4	A_52_P594756	-35.303
ASB5	ankyrin repeat and SOCS box containing 5	A_51_P170827	-17.709
ASB10	ankyrin repeat and SOCS box containing 10	A_51_P406188	-3.385
ASB18	ankyrin repeat and SOCS box containing 18	A_55_P1969015	2.192
ASB3/GPR75-ASB3	ankyrin repeat and SOCS box containing 3	A_55_P2084716	2.399
ASCL2	achaete-scute family bHLH transcription factor 2	A_55_P2033725	-2.715
ASF1B	anti-silencing function 1B histone chaperone	A_51_P330213	-2.762
ASGR2	asialoglycoprotein receptor 2	A_51_P484842	-11.445
ASIC3	acid sensing ion channel subunit 3	A_66_P132496	-2.711
ASNS	asparagine synthetase (glutamine-hydrolyzing)	A_55_P1959748	-5.591
ASNSD1	asparagine synthetase domain containing 1	A_55_P2026635	2.219
ASPA	aspartoacylase	A_51_P259975	-2.784
ASPDH	aspartate dehydrogenase domain containing	A_51_P346179	2.208
ASPH	aspartate beta-hydroxylase	A_55_P2379599	-2.594
Asphd1	aspartate beta-hydroxylase domain containing 1	A_55_P2075706	2.585
ASPM	abnormal spindle microtubule assembly	A_55_P1988228	-8.934
ASPRV1	aspartic peptidase, retroviral-like 1	A_51_P499698	2.257
ASS1	argininosuccinate synthase 1	A_55_P2143070	7.743
ASTE1	asteroid homolog 1 (Drosophila)	A_51_P332003	3.084
ASTL	astacin-like metallo-endopeptidase (M12 family)	A_55_P1973833	2.484
ATF7IP2	activating transcription factor 7 interacting protein 2	A_55_P2005893	2.325
ATG7	autophagy related 7	A_66_P119999	2.21
ATG12	autophagy related 12	A_55_P2085716	3.122
ATG14	autophagy related 14	A_52_P599055	2.142
ATG16L1	autophagy related 16 like 1	A_55_P2145942	-3.455
ATG16L2	autophagy related 16 like 2	A_52_P512553	2.297
ATG2A	autophagy related 2A	A_52_P478729	3.135
ATG9B	autophagy related 9B	A_55_P2183899	7.593
ATIC	5-aminoimidazole-4-carboxamide ribonucleotide formyltransferase/IMP cyclohydrolase	A_55_P1981674	-2.319
ATL1	atlastin GTPase 1	A_52_P526396	7.719
ATN1	atrophin 1	A_51_P461475	4.71
ATOH7	atonal bHLH transcription factor 7	A_55_P2020760	3.195
ATOX1	antioxidant 1 copper chaperone	A_55_P2000107	-2.035
ATP11B	ATPase, class VI, type 11B	A_52_P449259	2.574
ATP13A4	ATPase type 13A4	A_55_P2038212	3.643
ATP1A3	ATPase, Na+/K+ transporting, alpha 3 polypeptide	A_55_P2037662	-2.408
ATP1B3	ATPase, Na+/K+ transporting, beta 3 polypeptide	A_51_P520384	2.686
ATP2A2	ATPase, Ca++ transporting, cardiac muscle, slow twitch 2	A_52_P168097	-2.48
ATP2A3	ATPase, Ca++ transporting, ubiquitous	A_55_P1965772	3.928
ATP2B2	ATPase, Ca++ transporting, plasma membrane 2	A_55_P1971938	2.022
ATP2B3	ATPase, Ca++ transporting, plasma membrane 3	A_55_P2013184	18.74
ATP2B4	ATPase, Ca++ transporting, plasma membrane 4	A_55_P1985268	2.932
Atp5e	ATP synthase, H+ transporting, mitochondrial F1 complex, epsilon subunit	A_51_P362054	-2.054
ATP5G1	ATP synthase, H+ transporting, mitochondrial Fo complex subunit C1 (subunit 9)	A_55_P2001683	-2.397
ATP5G3	ATP synthase, H+ transporting, mitochondrial Fo complex subunit C3 (subunit 9)	A_55_P2046703	-2.028
ATP5J2	ATP synthase, H+ transporting, mitochondrial Fo complex subunit F2	A_55_P2081510	-2.052
ATP6V0A2	ATPase, H+ transporting, lysosomal V0 subunit a2	A_52_P163766	-2.039
ATP6V0D2	ATPase, H+ transporting, lysosomal 38kDa, V0 subunit d2	A_52_P71686	2.443
ATP6V1B1	ATPase, H+ transporting, lysosomal 56/58kDa, V1 subunit B1	A_52_P169982	2.08
ATP6V1C1	ATPase, H+ transporting, lysosomal 42kDa, V1 subunit C1	A_65_P04472	3.042
ATP6V1C2	ATPase, H+ transporting, lysosomal 42kDa, V1 subunit C2	A_51_P518600	-6.098
ATP8A1	ATPase, aminophospholipid transporter (APLT), class I, type 8A, member 1	A_55_P2075298	-5.429
ATP8B1	ATPase, aminophospholipid transporter, class I, type 8B, member 1	A_51_P472932	22.602
ATP8B3	ATPase, aminophospholipid transporter, class I, type 8B, member 3	A_52_P357128	3.095
ATP8B4	ATPase, class I, type 8B, member 4	A_66_P125392	-2.854
ATP9A	ATPase, class II, type 9A	A_55_P2166123	-3.732
ATRN	attractin	A_55_P2165293	-2.151
ATRNL1	attractin like 1	A_52_P584293	-2.09
ATXN7	ataxin 7	A_55_P2099890	-5.367
ATXN7L3	ataxin 7-like 3	A_55_P2138120	2.084
Atxn7l1os2	ataxin 7-like 1, opposite strand 2	A_55_P2280811	6.329
AU015558	expressed sequence AU015558	A_55_P2306784	-2.668
AU015680	expressed sequence AU015680	A_55_P2401971	-3.495
AU015791	expressed sequence AU015791	A_55_P2331804	-4.189
AU015836	expressed sequence AU015836	A_55_P2015681	-2.028
AU016765	expressed sequence AU016765	A_55_P2118124	2.131
AU018091	expressed sequence AU018091	A_52_P565847	8.231
AU019176	expressed sequence AU019176	A_55_P2290378	2.184
AU022751	expressed sequence AU022751	A_55_P2059387	7.593
AU022793	expressed sequence AU022793	A_55_P2232057	4.378
AU023639	expressed sequence AU023639	A_55_P2386849	3.415
AU023762	expressed sequence AU023762	A_55_P2146668	2.011
AU040972	expressed sequence AU040972	A_55_P2347756	-3.938
AU042410	expressed sequence AU042410	A_55_P2302888	4.519
AUNIP	aurora kinase A and ninein interacting protein	A_52_P56397	-4.047
AURKA	aurora kinase A	A_55_P1980636	-4.392
AURKB	aurora kinase B	A_55_P1980631	-3.631
AURKC	aurora kinase C	A_55_P1999511	2.05
AUTS2	autism susceptibility candidate 2	A_51_P398191	-2.771
AVEN	apoptosis, caspase activation inhibitor	A_55_P1978047	-2.192
AVIL	advillin	A_51_P166339	-7.635
AVPI1	arginine vasopressin induced 1	A_55_P2120254	-2.452
AVPR2	arginine vasopressin receptor 2	A_51_P306933	-20.792
AVPR1A	arginine vasopressin receptor 1A	A_51_P315042	-2.681
AW011738	expressed sequence AW011738	A_55_P2072115	8.64
AW111846	expressed sequence AW111846	A_55_P2412349	2.772
AW112010	expressed sequence AW112010	A_52_P1020860	2.233
AW125324	expressed sequence AW125324	A_55_P2417936	5.747
AW413774	expressed sequence AW413774	A_55_P2303717	3.318
AW549542	expressed sequence AW549542	A_55_P2274378	2.703
AW552393	expressed sequence AW552393	A_55_P2414475	2.85
AWAT2	acyl-CoA wax alcohol acyltransferase 2	A_55_P2062523	-4.474
AXIN2	axin 2	A_55_P2000783	2.828
AY702103	cDNA sequence AY702103	A_55_P1980184	2.427
AZI2	5-azacytidine induced 2	A_55_P2117799	-10.483
AZIN1	antizyme inhibitor 1	A_52_P117313	3.276
AZIN2	antizyme inhibitor 2	A_55_P2084248	-2.23
B020031M17Rik	RIKEN cDNA B020031M17 gene	A_55_P2017769	2.353
B130006D01Rik	--	A_52_P11433	4.196
B230104C14Rik	RIKEN cDNA B230104C14 gene	A_55_P2252896	3.319
B230110C06Rik	RIKEN cDNA B230110C06 gene	A_55_P2401009	2.348
B230110G15Rik	RIKEN cDNA B230110G15 gene	A_55_P2340613	-11.547
B230206H07Rik	RIKEN cDNA B230206H07 gene	A_55_P1954680	2.86
B230216N24Rik	RIKEN cDNA B230216N24 gene	A_55_P2402781	3.374
B230217C12Rik	RIKEN cDNA B230217C12 gene	A_52_P403246	-2.753
B230307C23Rik	RIKEN cDNA B230307C23 gene	A_55_P2032297	-2.139
B230317F23Rik	RIKEN cDNA B230317F23 gene	A_55_P1994534	3.047
B230325K18Rik	RIKEN cDNA B230325K18 gene	A_52_P246716	3.675
B230334C09Rik	RIKEN cDNA B230334C09 gene	A_55_P2208682	2.557
B230334L07Rik	RIKEN cDNA B230334L07 gene	A_55_P2264231	2.385
B230359F08Rik	RIKEN cDNA B230359F08 gene	A_66_P130855	5.292
B230369F24Rik	RIKEN cDNA B230369F24 gene	A_55_P2423518	8.571
B3GALNT1	beta-1,3-N-acetylgalactosaminyltransferase 1 (globoside blood group)	A_52_P504268	-3.338
B3GAT1	beta-1,3-glucuronyltransferase 1	A_52_P349318	3.065
B3GAT2	beta-1,3-glucuronyltransferase 2	A_55_P2079679	2.468
B3GLCT	beta 3-glucosyltransferase	A_66_P106861	-4.249
B3GNT5	UDP-GlcNAc:betaGal beta-1,3-N-acetylglucosaminyltransferase 5	A_55_P2123491	-2.597
B3GNT6	UDP-GlcNAc:betaGal beta-1,3-N-acetylglucosaminyltransferase 6	A_55_P1994385	-8.539
B430305J03Rik	RIKEN cDNA B430305J03 gene	A_55_P2027693	-4.646
B4GALNT2	beta-1,4-N-acetyl-galactosaminyl transferase 2	A_55_P1956147	11.886
B4GALT4	UDP-Gal:betaGlcNAc beta 1,4- galactosyltransferase, polypeptide 4	A_51_P238383	-5.153
B4GALT6	UDP-Gal:betaGlcNAc beta 1,4- galactosyltransferase, polypeptide 6	A_55_P2084611	-2.84
B630019K06Rik	novel protein similar to F-box and leucine-rich repeat protein 17 (Fbxl17)	A_51_P513062	-4.181
B930049P21Rik	RIKEN cDNA B930049P21 gene	A_66_P132890	2.714
B930078G14Rik	RIKEN cDNA B930078G14 gene	A_55_P2226675	-15.244
B930095M22Rik	RIKEN cDNA B930095M22 gene	A_55_P2266744	-7.584
BACE1	beta-site APP-cleaving enzyme 1	A_51_P167971	2.359
BACE2	beta-site APP-cleaving enzyme 2	A_55_P2157033	-2.961
BACH2	BTB and CNC homology 1, basic leucine zipper transcription factor 2	A_66_P114768	90.602
BAD	BCL2 associated agonist of cell death	A_65_P16603	-2.186
BARD1	BRCA1 associated RING domain 1	A_55_P2186648	-5.785
BARX2	BARX homeobox 2	A_55_P2030045	2.211
BATF3	basic leucine zipper transcription factor, ATF-like 3	A_51_P419286	-28.343
BB163080	expressed sequence BB163080	A_55_P2409088	2.61
BB166591	expressed sequence BB166591	A_55_P2408355	2.051
BB557941	expressed sequence BB557941	A_55_P2319020	-2.147
BBC3	BCL2 binding component 3	A_51_P248122	4.999
BBOF1	basal body orientation factor 1	A_55_P1976494	2.542
BBS1	Bardet-Biedl syndrome 1	A_55_P1955472	4.588
BBS2	Bardet-Biedl syndrome 2	A_51_P345196	3.141
BBS4	Bardet-Biedl syndrome 4	A_51_P193000	2.936
BBX	bobby sox homolog (Drosophila)	A_55_P1962551	2.788
BC020402	cDNA sequence BC020402	A_55_P2333580	4.031
BC021614	cDNA sequence BC021614	A_51_P215559	3.511
BC021767	cingulin pseudogene	A_55_P2169417	19.819
BC023969	cDNA sequence BC023969	A_55_P2194064	-5.302
BC025920	zinc finger protein pseudogene	A_66_P122781	3.08
BC030870	cDNA sequence BC030870	A_66_P126348	2.834
BC037704	cDNA sequence BC037704	A_55_P2258109	4.083
BC048502	cDNA sequence BC048502	A_52_P133538	2.66
BC048594	cDNA sequence BC048594	A_55_P2177498	3.1
BC049762	cDNA sequence BC049762	A_55_P2052106	2.078
BC050972	cDNA sequence BC050972	A_55_P2316041	3.431
BC064078	cDNA sequence BC064078	A_55_P2154719	-17.892
BC065397	cDNA sequence BC065397	A_52_P1004509	3.052
BC106179	cDNA sequence BC106179	A_55_P2021876	2.289
BC107364	cDNA sequence BC107364	A_55_P2117055	2.718
BCAM	basal cell adhesion molecule (Lutheran blood group)	A_51_P173601	-3.769
BCAN	brevican	A_55_P1971599	-2.124
BCAR3	breast cancer anti-estrogen resistance 3	A_51_P520936	-2.189
Bcas3os2	breast carcinoma amplified sequence 3 opposite strand 2	A_55_P2245442	6.317
BCL3	B-cell CLL/lymphoma 3	A_55_P2066116	-2.939
BCL11A	B-cell CLL/lymphoma 11A	A_55_P1988872	2.112
BCL2L11	BCL2 like 11	A_51_P484880	-2.176
BCL2L14	BCL2 like 14	A_51_P341336	5.98
BCL6B	B-cell CLL/lymphoma 6, member B	A_51_P424959	2.895
BCL7A	B-cell CLL/lymphoma 7A	A_55_P2185870	8.762
BCL9L	B-cell CLL/lymphoma 9-like	A_51_P340668	2.2
BDH1	3-hydroxybutyrate dehydrogenase, type 1	A_51_P163106	-14.808
BDH2	3-hydroxybutyrate dehydrogenase, type 2	A_55_P2119969	-6.77
BEND7	BEN domain containing 7	A_52_P50287	2.068
BEST1	bestrophin 1	A_55_P2148684	2.075
Bex1	brain expressed gene 1	A_55_P2031021	41.621
BEX4	brain expressed X-linked 4	A_55_P1967683	2.135
Bex6	brain expressed gene 6	A_55_P2028832	-27.269
BFAR	bifunctional apoptosis regulator	A_55_P1990046	2.696
BFSP1	beaded filament structural protein 1	A_55_P2003903	-2.937
BGLAP	bone gamma-carboxyglutamate (gla) protein	A_55_P2106803	-2.293
Bhlhe41	basic helix-loop-helix family, member e41	A_55_P2133001	21.908
BHMT	betaine--homocysteine S-methyltransferase	A_55_P2103963	2.206
BICC1	BicC family RNA binding protein 1	A_51_P146633	-3.072
BICD1	bicaudal D homolog 1 (Drosophila)	A_55_P1975235	3.794
BIK	BCL2-interacting killer	A_51_P117794	2.788
BIN1	bridging integrator 1	A_55_P2073308	-2.378
BIN2	bridging integrator 2	A_55_P2182273	-3.134
BIRC5	baculoviral IAP repeat containing 5	A_55_P1983769	-8.075
BIRC7	baculoviral IAP repeat containing 7	A_55_P1998456	2.208
BLCAP	bladder cancer associated protein	A_55_P1982568	-2.09
BLNK	B-cell linker	A_55_P2002757	-3.308
BLVRA	biliverdin reductase A	A_55_P2001714	-2.107
BMP1	bone morphogenetic protein 1	A_55_P2006698	-2.025
BMP2	bone morphogenetic protein 2	A_55_P2041961	-3.414
BMP3	bone morphogenetic protein 3	A_52_P207303	2.923
BMP4	bone morphogenetic protein 4	A_55_P2154387	2.309
BMP5	bone morphogenetic protein 5	A_51_P516637	-2.817
BMP7	bone morphogenetic protein 7	A_52_P278354	2.505
BMP2K	BMP2 inducible kinase	A_65_P11425	-3.196
BMP8A	bone morphogenetic protein 8a	A_55_P2012096	2.287
BNIP3L	BCL2/adenovirus E1B 19kDa interacting protein 3-like	A_55_P2046943	2.5
BOK	BCL2-related ovarian killer	A_66_P124052	4.842
BOP1	block of proliferation 1	A_55_P1953713	-3.193
BORCS6	BLOC-1 related complex subunit 6	A_51_P518926	-2.059
BPI	bactericidal/permeability-increasing protein	A_51_P509469	-73.085
BPIFA2	BPI fold containing family A member 2	A_52_P343617	3.209
BPIFB6	BPI fold containing family B member 6	A_51_P409311	-2.832
BPIFC	BPI fold containing family C	A_55_P1966583	-3.966
BRAF	B-Raf proto-oncogene, serine/threonine kinase	A_51_P403760	2.377
BRCA1	breast cancer 1	A_52_P18267	2.41
BRCA2	breast cancer 2	A_51_P451106	2.371
BRD7	bromodomain containing 7	A_66_P101107	2.5
BRD8	bromodomain containing 8	A_65_P07450	3.627
BRE	brain and reproductive organ-expressed (TNFRSF1A modulator)	A_55_P2002205	3.067
BRI3	brain protein I3	A_55_P2162269	2.383
BRWD1	bromodomain and WD repeat domain containing 1	A_52_P301223	-2.473
BSCL2	Berardinelli-Seip congenital lipodystrophy 2 (seipin)	A_51_P196526	-2.761
BSPH1	binder of sperm protein homolog 1	A_66_P102722	3.132
BSPRY	B-box and SPRY domain containing	A_55_P2019684	4.274
BST1	bone marrow stromal cell antigen 1	A_55_P2115401	-10.78
BSX	brain specific homeobox	A_55_P2106043	2.245
BTBD3	BTB (POZ) domain containing 3	A_52_P674759	-2.523
BTBD11	BTB (POZ) domain containing 11	A_55_P2082434	-17.479
BTBD17	BTB (POZ) domain containing 17	A_52_P381553	-100.555
BTG4	BTG family member 4	A_51_P491190	-11.991
BTN1A1	butyrophilin subfamily 1 member A1	A_52_P196097	32.725
Btnl1	butyrophilin-like 1	A_55_P2114959	5.33
BTNL2	butyrophilin like 2	A_55_P1995354	2.224
Btnl10	butyrophilin-like 10	A_55_P2045928	3.815
Btnl5-ps	butyrophilin-like 5, pseudogene	A_55_P2035129	-7.06
BUB1	BUB1 mitotic checkpoint serine/threonine kinase	A_51_P123405	-4.627
C6	complement component 6	A_51_P449995	2.018
C7	complement component 7	A_55_P2063880	-4.224
C76472	expressed sequence C76472	A_55_P2418111	-3.256
C78197	expressed sequence C78197	A_55_P2275999	2.432
C79122	expressed sequence C79122	A_55_P2299737	2.053
C80012	expressed sequence C80012	A_55_P2212733	2.924
C80406	expressed sequence C80406	A_55_P2263234	2.725
C86187	expressed sequence C86187	A_55_P1983363	2.006
C030005K06Rik	RIKEN cDNA C030005K06 gene	A_55_P2212498	3.603
C030005K15Rik	RIKEN cDNA C030005K15 gene	A_55_P2427085	2.072
C030010C08Rik	RIKEN cDNA C030010C08 gene	A_55_P1975355	3.632
C030013C21Rik	RIKEN cDNA C030013C21 gene	A_55_P2317332	2.229
C030014O09Rik	RIKEN cDNA C030014O09 gene	A_52_P1019498	2.564
C030016D13Rik	RIKEN cDNA C030016D13 gene	A_55_P1952274	7.079
C030034E14Rik	RIKEN cDNA C030034E14 gene	A_55_P2188862	3.845
C030034L19Rik	RIKEN cDNA C030034L19 gene	A_55_P2276969	3.816
C10orf10	chromosome 10 open reading frame 10	A_51_P316935	17.449
C10orf11	chromosome 10 open reading frame 11	A_66_P104296	2.574
C10orf54	chromosome 10 open reading frame 54	A_51_P372992	2.278
C10orf76	chromosome 10 open reading frame 76	A_55_P2057881	2.121
C10orf128	chromosome 10 open reading frame 128	A_52_P308413	-6.602
C11orf31	chromosome 11 open reading frame 31	A_55_P2010704	4.088
C11orf65	chromosome 11 open reading frame 65	A_51_P400311	2.251
C11orf71	chromosome 11 open reading frame 71	A_55_P2183894	2.125
C11orf94	chromosome 11 open reading frame 94	A_52_P546660	2.191
C12orf42	chromosome 12 open reading frame 42	A_51_P155909	2.089
C12orf60	chromosome 12 open reading frame 60	A_55_P2073965	-2.456
C130021H21Rik	RIKEN cDNA C130021H21 gene	A_55_P2422961	2.315
C130021I20Rik	Riken cDNA C130021I20 gene	A_52_P289173	-3.001
C130026I21Rik (includes others)	RIKEN cDNA C130026I21 gene	A_55_P2184013	2.232
C130026L21Rik	RIKEN cDNA C130026L21 gene	A_55_P2030020	-2.817
C130036L24Rik	RIKEN cDNA C130036L24 gene	A_55_P2075661	2.461
C130045F17Rik	RIKEN cDNA C130045F17 gene	A_55_P2311208	3.961
C130050O18Rik	RIKEN cDNA C130050O18 gene	A_52_P371135	-5.288
C130057D09Rik	RIKEN cDNA C130057D09 gene	A_55_P2193661	-21.229
C130068B02Rik	RIKEN cDNA C130068B02 gene	A_55_P2235970	3.261
C130078N14	uncharacterized protein C130078N14	A_55_P2256646	2.357
C14orf159	chromosome 14 open reading frame 159	A_55_P2031999	-2.742
C15orf39	chromosome 15 open reading frame 39	A_52_P491569	4.397
C15orf57	chromosome 15 open reading frame 57	A_55_P2180196	-2.372
C15orf65	chromosome 15 open reading frame 65	A_51_P520139	2.887
C16orf54	chromosome 16 open reading frame 54	A_52_P458000	-2.03
C16orf74	chromosome 16 open reading frame 74	A_51_P234044	9.935
C16orf90	chromosome 16 open reading frame 90	A_55_P2142535	3.342
C17orf53	chromosome 17 open reading frame 53	A_55_P2171493	-5.694
C17orf58	chromosome 17 open reading frame 58	A_55_P2102095	2.329
C17orf78	chromosome 17 open reading frame 78	A_55_P2087053	-2.033
C17orf98	chromosome 17 open reading frame 98	A_51_P236991	4.362
C17orf99	chromosome 17 open reading frame 99	A_55_P2124415	-2.395
C17orf100	chromosome 17 open reading frame 100	A_51_P372156	2.202
C17orf105	chromosome 17 open reading frame 105	A_51_P233619	-3.336
C18orf25	chromosome 18 open reading frame 25	A_52_P313068	2.746
C18orf42	chromosome 18 open reading frame 42	A_55_P2076891	2.854
C19orf18	chromosome 19 open reading frame 18	A_51_P377641	2.142
C19orf71	chromosome 19 open reading frame 71	A_52_P18937	3.994
C1orf21	chromosome 1 open reading frame 21	A_55_P2348799	-2.469
C1orf43	chromosome 1 open reading frame 43	A_55_P2142008	3.447
C1orf54	chromosome 1 open reading frame 54	A_55_P2156186	-3.977
C1orf95	chromosome 1 open reading frame 95	A_55_P2057803	6.053
C1orf101	chromosome 1 open reading frame 101	A_55_P2149891	-2.429
C1orf112	chromosome 1 open reading frame 112	A_55_P2149107	2.33
C1orf123	chromosome 1 open reading frame 123	A_55_P1972758	6.07
C1orf127	chromosome 1 open reading frame 127	A_55_P2099329	-6.247
C1orf146	chromosome 1 open reading frame 146	A_55_P2009042	2.577
C1orf158	chromosome 1 open reading frame 158	A_51_P139349	3.246
C1orf159	chromosome 1 open reading frame 159	A_51_P462862	2.332
C1orf162	chromosome 1 open reading frame 162	A_66_P134453	-12.71
C1orf189	chromosome 1 open reading frame 189	A_51_P308446	5.173
C1orf228	chromosome 1 open reading frame 228	A_55_P2168233	2.116
C1QA	complement component 1, q subcomponent, A chain	A_51_P181451	-136.635
C1QB	complement component 1, q subcomponent, B chain	A_51_P351860	-35.376
C1QC	complement component 1, q subcomponent, C chain	A_51_P102789	-42.929
C1QTNF1	C1q and tumor necrosis factor related protein 1	A_55_P2022678	-3.268
C1QTNF6	C1q and tumor necrosis factor related protein 6	A_55_P2110076	-23.939
C1QTNF7	C1q and tumor necrosis factor related protein 7	A_55_P2151011	2.721
C1R	complement component 1, r subcomponent	A_51_P384318	-3.63
C1RL	complement component 1, r subcomponent-like	A_55_P2098226	2.768
C1S	complement component 1, s subcomponent	A_52_P39505	3.086
C20orf24	chromosome 20 open reading frame 24	A_51_P450100	-2.156
C20orf96	chromosome 20 open reading frame 96	A_51_P344942	-2.364
C20orf173	chromosome 20 open reading frame 173	A_55_P2061934	3.04
C20orf195	chromosome 20 open reading frame 195	A_55_P2070303	4.51
C21orf91	chromosome 21 open reading frame 91	A_52_P646979	-3.004
C21orf140/LOC102723451	chromosome 21 open reading frame 140	A_51_P415306	4.077
C22orf15	chromosome 22 open reading frame 15	A_55_P2040873	-2.754
C22orf23	chromosome 22 open reading frame 23	A_51_P363642	3.061
C230012O17Rik	RIKEN cDNA C230012O17 gene	A_52_P424627	3.718
C230072F16Rik	RIKEN cDNA C230072F16 gene	A_55_P2088380	-2.57
C230073G13Rik	RIKEN cDNA C230073G13 gene	A_55_P2359560	3.403
C230076A16Rik	RIKEN cDNA C230076A16 gene	A_55_P2344933	2.021
C230094B09Rik	RIKEN cDNA C230094B09 gene	A_55_P2220342	2.331
C230099D08Rik	RIKEN cDNA C230099D08 gene	A_55_P2063196	2.81
C2CD5	C2 calcium-dependent domain containing 5	A_65_P02171	2.531
C2CD4D	C2 calcium-dependent domain containing 4D	A_55_P1969471	2.394
C2orf40	chromosome 2 open reading frame 40	A_51_P404463	-21.753
C2orf44	chromosome 2 open reading frame 44	A_65_P16630	2.199
C2orf70	chromosome 2 open reading frame 70	A_55_P2111825	2.58
C2orf76	chromosome 2 open reading frame 76	A_55_P2111292	-2.269
C330011M18Rik	RIKEN cDNA C330011M18 gene	A_55_P2097670	-2.794
C330013J21Rik	RIKEN cDNA C330013J21 gene	A_51_P211423	2.304
C330022C24Rik	RIKEN cDNA C330022C24 gene	A_55_P2211957	2.025
C3AR1	complement component 3a receptor 1	A_51_P282557	-5
C3orf33	chromosome 3 open reading frame 33	A_55_P1953043	-2.685
C3orf58	chromosome 3 open reading frame 58	A_55_P1960117	-2.91
C3orf62	chromosome 3 open reading frame 62	A_52_P382802	6.221
C3orf67	chromosome 3 open reading frame 67	A_51_P295896	2.047
C3orf84	chromosome 3 open reading frame 84	A_52_P297527	2.3
C430002N11Rik	RIKEN cDNA C430002N11 gene	A_55_P2427150	107.669
C430003N24Rik	RIKEN cDNA C430003N24 gene	A_55_P2248320	2.597
C430042M11Rik	RIKEN cDNA C430042M11 gene	A_55_P2275817	-2.368
C430049B03Rik	RIKEN cDNA C430049B03 gene	A_55_P1977910	-4.521
C430049E01Rik	RIKEN cDNA C430049E01 gene	A_55_P2369534	-4.109
C4orf19	chromosome 4 open reading frame 19	A_51_P483617	-2.696
C4orf22	chromosome 4 open reading frame 22	A_52_P418515	2.642
C4orf27	chromosome 4 open reading frame 27	A_51_P450518	-3.212
C4orf33	chromosome 4 open reading frame 33	A_55_P2035539	4.955
C4orf36	chromosome 4 open reading frame 36	A_55_P2163877	3.194
C4orf45	chromosome 4 open reading frame 45	A_52_P221145	3.747
C4orf47	chromosome 4 open reading frame 47	A_52_P641195	9.902
C530005A16Rik	RIKEN cDNA C530005A16 gene	A_55_P2416087	2.517
C530014P21Rik	RIKEN cDNA C530014P21 gene	A_55_P2329313	-10.629
C5AR1	complement component 5a receptor 1	A_55_P2017681	-7.501
C5orf28	chromosome 5 open reading frame 28	A_55_P2120866	-2.996
C5orf42	chromosome 5 open reading frame 42	A_55_P2067772	2.284
C630050I24Rik	RIKEN cDNA C630050I24 gene	A_51_P157081	3.248
C6orf89	chromosome 6 open reading frame 89	A_52_P448466	-2.308
C6orf141	chromosome 6 open reading frame 141	A_52_P499028	-3.426
C730027H18Rik	RIKEN cDNA C730027H18 gene	A_55_P2029732	-2.486
C7orf26	chromosome 7 open reading frame 26	A_51_P345747	3.625
C7orf49	chromosome 7 open reading frame 49	A_55_P2060330	-3.917
C7orf60	chromosome 7 open reading frame 60	A_55_P2062388	-4.457
C7orf72	chromosome 7 open reading frame 72	A_51_P282993	-4.186
C87414 (includes others)	expressed sequence C87414	A_55_P2069802	-93.205
C8G	complement component 8, gamma polypeptide	A_55_P2151556	-2.215
C8orf4	chromosome 8 open reading frame 4	A_51_P112308	2.596
C8orf34	chromosome 8 open reading frame 34	A_52_P59400	3.788
C8orf48	chromosome 8 open reading frame 48	A_55_P2069231	2.747
C8orf82	chromosome 8 open reading frame 82	A_52_P215539	2.062
C920006O11Rik	RIKEN cDNA C920006O11 gene	A_51_P130447	2.781
C9orf3	chromosome 9 open reading frame 3	A_52_P589169	-2.106
C9orf78	chromosome 9 open reading frame 78	A_55_P2077497	2.349
C9orf131	chromosome 9 open reading frame 131	A_66_P133416	-3.549
C9orf135	chromosome 9 open reading frame 135	A_55_P2158473	-2.86
C9orf152	chromosome 9 open reading frame 152	A_52_P204331	-2.195
CA1	carbonic anhydrase I	A_55_P2099952	2.829
CA3	carbonic anhydrase III	A_51_P431329	-5.04
CA4	carbonic anhydrase IV	A_55_P2087182	-9.858
CA6	carbonic anhydrase VI	A_55_P2004370	-2.223
CA9	carbonic anhydrase IX	A_55_P2092750	-2.96
CA12	carbonic anhydrase XII	A_55_P2019312	-15.365
CA5B	carbonic anhydrase VB, mitochondrial	A_55_P1990383	-14.573
CABIN1	calcineurin binding protein 1	A_52_P93422	-3.2
CABLES1	Cdk5 and Abl enzyme substrate 1	A_51_P117581	-3.416
CABP2	calcium binding protein 2	A_51_P187625	3.276
CABP4	calcium binding protein 4	A_52_P625321	3.348
CABP5	calcium binding protein 5	A_55_P2033215	4.945
CABYR	calcium binding tyrosine-(Y)-phosphorylation regulated	A_55_P2107070	-2.08
CACNA1C	calcium channel, voltage-dependent, L type, alpha 1C subunit	A_55_P2235931	-2.598
CACNA1D	calcium channel, voltage-dependent, L type, alpha 1D subunit	A_51_P251209	-20.345
CACNA1F	calcium channel, voltage-dependent, L type, alpha 1F subunit	A_55_P2043718	-6.338
CACNA2D1	calcium channel, voltage-dependent, alpha 2/delta subunit 1	A_55_P1988699	-2.591
CACNB2	calcium channel, voltage-dependent, beta 2 subunit	A_52_P209514	2.342
CACNG2	calcium channel, voltage-dependent, gamma subunit 2	A_55_P1972172	4.025
CACNG4	calcium channel, voltage-dependent, gamma subunit 4	A_55_P2052197	2.264
CACNG8	calcium channel, voltage-dependent, gamma subunit 8	A_66_P133409	2.567
CADM1	cell adhesion molecule 1	A_55_P2114118	-4.264
CADM2	cell adhesion molecule 2	A_55_P2142928	2.247
CADM3	cell adhesion molecule 3	A_52_P553013	2.325
CADPS2	Ca++-dependent secretion activator 2	A_55_P2043157	-3.058
CAGE1	cancer antigen 1	A_55_P2034335	5.64
CALB1	calbindin 1	A_66_P102374	3.447
CALCOCO1	calcium binding and coiled-coil domain 1	A_51_P136792	3.107
Calcoco2	calcium binding and coiled-coil domain 2	A_51_P324529	-2.434
CALCR	calcitonin receptor	A_52_P469789	-2.741
CALHM2	calcium homeostasis modulator 2	A_51_P326994	-4.897
Calm1 (includes others)	calmodulin 1	A_55_P2047489	-2.251
CALML3	calmodulin like 3	A_55_P2083317	3.596
CALML4	calmodulin like 4	A_52_P367760	-5.536
CALML5	calmodulin like 5	A_52_P576720	-2.244
CALN1	calneuron 1	A_55_P2320263	4.393
CALR3	calreticulin 3	A_55_P2085761	-2.383
CAMK1D	calcium/calmodulin dependent protein kinase ID	A_52_P131353	-3.608
CAMK2D	calcium/calmodulin-dependent protein kinase II delta	A_52_P428745	2.173
CAMK2G	calcium/calmodulin-dependent protein kinase II gamma	A_55_P2020341	-3.074
CAMK2N1	calcium/calmodulin-dependent protein kinase II inhibitor 1	A_52_P64687	10.546
CAMK2N2	calcium/calmodulin-dependent protein kinase II inhibitor 2	A_51_P355151	4.868
CAMKMT	calmodulin-lysine N-methyltransferase	A_51_P462790	5.579
CAMKV	CaM kinase-like vesicle-associated	A_55_P2097340	3.304
CAMP	cathelicidin antimicrobial peptide	A_55_P2039699	-16.715
CAMSAP2	calmodulin regulated spectrin associated protein family member 2	A_55_P2054225	2.287
CAMSAP3	calmodulin regulated spectrin associated protein family member 3	A_55_P2139905	2.051
CAMTA2	calmodulin binding transcription activator 2	A_55_P2136622	2.143
CAND2	cullin-associated and neddylation-dissociated 2 (putative)	A_51_P141071	4.404
CAP2	CAP, adenylate cyclase-associated protein, 2 (yeast)	A_55_P2017677	-2.069
CAPN3	calpain 3	A_55_P2010066	2.272
CAPN5	calpain 5	A_55_P2047335	-2.469
CAPN9	calpain 9	A_66_P135651	-2.919
CAPRIN1	cell cycle associated protein 1	A_55_P2116054	2.838
CAPS2	calcyphosine 2	A_55_P2089091	3.078
CAPSL	calcyphosine like	A_51_P196207	-6.525
CAPZA1	capping protein (actin filament) muscle Z-line, alpha 1	A_52_P401345	-3.723
CAPZA2	capping protein (actin filament) muscle Z-line, alpha 2	A_51_P496845	-2.881
Car15	carbonic anhydrase 15	A_55_P2154416	2.6
CARD6	caspase recruitment domain family member 6	A_55_P1986691	3.066
CARD11	caspase recruitment domain family member 11	A_51_P316042	-6.797
CARD14	caspase recruitment domain family member 14	A_51_P137611	3.602
CARD19	caspase recruitment domain family member 19	A_51_P252677	2.01
CARHSP1	calcium regulated heat stable protein 1	A_55_P2080163	-2.59
CASC1	cancer susceptibility candidate 1	A_55_P2104567	4.695
CASK	calcium/calmodulin-dependent serine protein kinase (MAGUK family)	A_55_P2052789	-3.739
CASKIN1	CASK interacting protein 1	A_55_P2057469	-2.632
CASKIN2	CASK interacting protein 2	A_55_P1957018	2.029
CASP3	caspase 3	A_52_P117576	-3.016
CASP6	caspase 6	A_51_P215922	-4.283
Casp12	caspase 12	A_55_P1983853	-8.385
CASS4	Cas scaffolding protein family member 4	A_55_P2100586	-3.611
CASZ1	castor zinc finger 1	A_55_P2023314	5.771
CAT	catalase	A_51_P191611	2.024
CATSPER1	cation channel, sperm associated 1	A_52_P1087486	-9.542
CATSPER2	cation channel, sperm associated 2	A_55_P2007771	2.718
CATSPER4	cation channel, sperm associated 4	A_55_P1994284	4.132
CATSPERD	catsper channel auxiliary subunit delta	A_55_P2329660	2.462
CBFA2T3	core-binding factor, runt domain, alpha subunit 2; translocated to, 3	A_51_P380750	-7.783
CBFB	core-binding factor, beta subunit	A_55_P2048928	-2.059
CBLC	Cbl proto-oncogene C, E3 ubiquitin protein ligase	A_55_P2032543	5.343
CBLN1	cerebellin 1 precursor	A_55_P1984591	2.897
Cbr2	carbonyl reductase 2	A_55_P2122605	-104.5
CBR3	carbonyl reductase 3	A_51_P481159	-2.491
CBX2	chromobox 2	A_52_P13730	3.959
CBX5	chromobox 5	A_55_P2090179	-2.355
CBX6	chromobox 6	A_51_P221428	2.045
CBX7	chromobox 7	A_55_P1980401	11.91
CBX8	chromobox 8	A_52_P229997	-4.361
CC2D2A	coiled-coil and C2 domain containing 2A	A_52_P249856	-5.743
Cc2d2b	coiled-coil and C2 domain containing 2B	A_55_P2032009	3.511
CCBE1	collagen and calcium binding EGF domains 1	A_66_P102853	6.606
CCDC7	coiled-coil domain containing 7	A_55_P2078470	3.743
CCDC8	coiled-coil domain containing 8	A_55_P2031202	2.806
CCDC13	coiled-coil domain containing 13	A_55_P2112245	2.08
CCDC14	coiled-coil domain containing 14	A_66_P105460	4.008
CCDC15	coiled-coil domain containing 15	A_66_P132997	7.315
CCDC18	coiled-coil domain containing 18	A_52_P644114	2.44
CCDC27	coiled-coil domain containing 27	A_52_P60303	4.921
CCDC34	coiled-coil domain containing 34	A_55_P2097483	2.59
CCDC40	coiled-coil domain containing 40	A_55_P2085133	2.051
Ccdc50	coiled-coil domain containing 50	A_55_P2151026	2.009
CCDC57	coiled-coil domain containing 57	A_51_P114274	3.449
CCDC60	coiled-coil domain containing 60	A_52_P471494	-184.771
Ccdc69	coiled-coil domain containing 69	A_52_P429364	-5.016
Ccdc71	coiled-coil domain containing 71	A_51_P371882	2.5
CCDC80	coiled-coil domain containing 80	A_55_P2128869	-5.472
CCDC82	coiled-coil domain containing 82	A_55_P2052181	3.096
CCDC87	coiled-coil domain containing 87	A_51_P236129	2.518
CCDC89	coiled-coil domain containing 89	A_51_P169445	-2.981
CCDC92	coiled-coil domain containing 92	A_51_P146044	2.525
CCDC103	coiled-coil domain containing 103	A_55_P2046288	-3.657
CCDC105	coiled-coil domain containing 105	A_55_P2111108	3.302
CCDC110	coiled-coil domain containing 110	A_52_P363316	-2.503
CCDC116	coiled-coil domain containing 116	A_51_P403243	-2.664
CCDC121	coiled-coil domain containing 121	A_55_P2035927	4.04
CCDC122	coiled-coil domain containing 122	A_55_P2074843	-2.047
CCDC141	coiled-coil domain containing 141	A_52_P661587	2.657
CCDC149	coiled-coil domain containing 149	A_52_P188593	2.081
CCDC154	coiled-coil domain containing 154	A_55_P1994144	2.836
CCDC155	coiled-coil domain containing 155	A_55_P2070373	9.746
CCDC158	coiled-coil domain containing 158	A_55_P2100949	3.242
Ccdc162	coiled-coil domain containing 162	A_55_P2114367	3.176
Ccdc163	coiled-coil domain containing 163	A_55_P2144636	3.015
CCDC167	coiled-coil domain containing 167	A_66_P104365	-2.298
CCDC169	coiled-coil domain containing 169	A_55_P2076106	-5.828
CCDC170	coiled-coil domain containing 170	A_55_P2006305	3.067
CCDC171	coiled-coil domain containing 171	A_55_P2044717	2.225
CCDC172	coiled-coil domain containing 172	A_55_P2026149	-2.573
CCDC182	coiled-coil domain containing 182	A_52_P91454	2.653
CCDC183	coiled-coil domain containing 183	A_51_P184108	-2.623
CCDC190	coiled-coil domain containing 190	A_55_P2129107	2.154
CCDC191	coiled-coil domain containing 191	A_55_P2183237	2.516
CCDC109B	coiled-coil domain containing 109B	A_51_P317031	-4.291
CCDC64B	coiled-coil domain containing 64B	A_51_P471362	2.394
Ccdc74a	coiled-coil domain containing 74A	A_51_P450459	-289.336
CCHCR1	coiled-coil alpha-helical rod protein 1	A_52_P669964	3.954
CCKBR	cholecystokinin B receptor	A_51_P506201	-4.256
CCL2	chemokine (C-C motif) ligand 2	A_55_P1984556	-44.292
Ccl2	chemokine (C-C motif) ligand 2	A_51_P286737	-3.28
CCL5	chemokine (C-C motif) ligand 5	A_52_P638459	7.278
Ccl6	chemokine (C-C motif) ligand 6	A_51_P460954	-7.549
Ccl7	chemokine (C-C motif) ligand 7	A_51_P436652	-2.56
Ccl8	chemokine (C-C motif) ligand 8	A_51_P464703	-5.85
Ccl9	chemokine (C-C motif) ligand 9	A_51_P185660	-13.877
CCL11	chemokine (C-C motif) ligand 11	A_51_P331752	-5.598
CCL17	chemokine (C-C motif) ligand 17	A_51_P114462	-12.642
CCL24	chemokine (C-C motif) ligand 24	A_51_P322640	-115.291
CCL25	chemokine (C-C motif) ligand 25	A_51_P161265	-3.142
Ccl27a	chemokine (C-C motif) ligand 27A	A_55_P2070576	2.6
CCL3L3	chemokine (C-C motif) ligand 3-like 3	A_51_P140710	2.423
CCM2L	cerebral cavernous malformation 2-like	A_55_P1969356	-2.308
CCNA2	cyclin A2	A_51_P481920	-12.815
CCNB1	cyclin B1	A_55_P2128668	-2.805
CCNB2	cyclin B2	A_51_P457528	-9.394
CCND1	cyclin D1	A_66_P111562	-23.107
CCND2	cyclin D2	A_52_P53906	-5.471
CCND3	cyclin D3	A_55_P2041075	-6.38
CCNE1	cyclin E1	A_66_P125327	-7.689
CCNG2	cyclin G2	A_55_P2068882	2.133
CCNH	cyclin H	A_52_P272945	-3.019
CCNJ	cyclin J	A_55_P2117105	2.077
Ccnjl	cyclin J-like	A_52_P650387	4.58
CCNL1	cyclin L1	A_52_P590474	2.276
CCNL2	cyclin L2	A_51_P386304	2.108
CCNY	cyclin Y	A_55_P2419514	2.422
CCP110	centriolar coiled-coil protein 110kDa	A_55_P2047559	2.721
CCPG1	cell cycle progression 1	A_52_P585233	3.337
CCR1	chemokine (C-C motif) receptor 1	A_52_P616356	2.741
CCR2	chemokine (C-C motif) receptor 2	A_51_P245989	-271.592
CCR3	chemokine (C-C motif) receptor 3	A_52_P661044	-30.138
CCR5	chemokine (C-C motif) receptor 5 (gene/pseudogene)	A_52_P578732	-4.132
CCR10	chemokine (C-C motif) receptor 10	A_55_P2105878	2.25
Ccr1l1	chemokine (C-C motif) receptor 1-like 1	A_55_P2004786	3.049
CCRL2	chemokine (C-C motif) receptor-like 2	A_55_P2049867	11.664
CCSAP	centriole, cilia and spindle-associated protein	A_55_P2178152	-2.12
CD2	CD2 molecule	A_55_P2077901	-12.842
CD6	CD6 molecule	A_55_P2089913	3.046
CD9	CD9 molecule	A_51_P320852	2.07
CD22	CD22 molecule	A_55_P2016004	2.775
CD27	CD27 molecule	A_55_P2164428	-2.609
CD28	CD28 molecule	A_55_P1979491	2.953
Cd33	CD33 antigen	A_66_P109986	13.943
CD34	CD34 molecule	A_51_P204740	-3.492
CD40	CD40 molecule	A_55_P2036693	-4.981
CD46	CD46 molecule	A_55_P2058230	3.817
CD47	CD47 molecule	A_55_P2046822	-4.198
CD59	CD59 molecule	A_55_P1995404	-8.539
CD72	CD72 molecule	A_55_P2180415	-74.581
CD74	CD74 molecule	A_51_P284608	-7.525
CD81	CD81 molecule	A_51_P223443	-2.969
CD82	CD82 molecule	A_55_P2048794	4.193
CD93	CD93 molecule	A_51_P238722	2.641
CD101	CD101 molecule	A_55_P2059854	-3.848
CD109	CD109 molecule	A_51_P349546	9.349
CD177	CD177 molecule	A_51_P385718	-3.114
CD200	CD200 molecule	A_55_P2052062	65.701
CD209	CD209 molecule	A_55_P1960376	-9.991
CD226	CD226 molecule	A_55_P2193512	-5.877
CD244	CD244 molecule	A_55_P1977812	4.291
CD248	CD248 molecule	A_51_P188271	-2.908
CD274	CD274 molecule	A_51_P248666	17.625
CD276	CD276 molecule	A_51_P499551	2.15
CD200R1	CD200 receptor 1	A_52_P463518	-2.129
CD200R1L	CD200 receptor 1 like	A_55_P2099039	3.001
CD300A	CD300a molecule	A_55_P2008297	-8.736
CD300E	CD300e molecule	A_51_P312035	-2.128
CD300LD	CD300 molecule like family member d	A_55_P1960693	-4.133
CD300LF	CD300 molecule like family member f	A_55_P2081164	7.622
Cd59a	CD59a antigen	A_51_P142896	-4.695
CD5L	CD5 molecule like	A_51_P205779	-14.071
CD79A	CD79a molecule	A_55_P2137496	-3.07
CD79B	CD79b molecule	A_51_P342652	-11.36
CDA	cytidine deaminase	A_52_P469502	36.165
CDADC1	cytidine and dCMP deaminase domain containing 1	A_55_P2184541	2.327
CDAN1	codanin 1	A_55_P1984289	2.454
CDC6	cell division cycle 6	A_52_P219473	-10.403
CDC23	cell division cycle 23	A_55_P2052981	6.138
Cdc42	cell division cycle 42	A_52_P229728	-2.717
CDC123	cell division cycle 123	A_55_P2008735	3.31
CDC14A	cell division cycle 14A	A_52_P319726	2.508
CDC25B	cell division cycle 25B	A_52_P612382	2.159
CDC42BPA	CDC42 binding protein kinase alpha	A_55_P2129092	3.315
CDC42BPG	CDC42 binding protein kinase gamma	A_52_P105765	8.787
CDC42SE2	CDC42 small effector 2	A_65_P09031	-2.701
CDCA2	cell division cycle associated 2	A_52_P211223	-4.891
CDCA3	cell division cycle associated 3	A_52_P628067	-8.27
CDCA5	cell division cycle associated 5	A_51_P125135	-7.973
CDCA7	cell division cycle associated 7	A_55_P2012498	-3.2
CDCA8	cell division cycle associated 8	A_55_P2170681	-2.981
CDH16	cadherin 16	A_51_P287100	5.421
CDH17	cadherin 17	A_55_P2070843	2.464
CDH20	cadherin 20	A_55_P2061849	2.349
CDHR5	cadherin related family member 5	A_52_P523445	2.796
CDK1	cyclin-dependent kinase 1	A_55_P2016652	-4.579
CDK8	cyclin-dependent kinase 8	A_52_P504068	2.416
CDK12	cyclin-dependent kinase 12	A_55_P1999187	2.147
CDK15	cyclin-dependent kinase 15	A_55_P2006862	-38.668
CDK2AP2	cyclin-dependent kinase 2 associated protein 2	A_51_P111259	-2.655
CDK5R1	cyclin-dependent kinase 5, regulatory subunit 1 (p35)	A_55_P2156583	-3.895
CDK5R2	cyclin-dependent kinase 5, regulatory subunit 2 (p39)	A_66_P118059	-2.036
CDK5RAP2	CDK5 regulatory subunit associated protein 2	A_55_P2228948	-2.899
CDKL2	cyclin dependent kinase like 2	A_55_P2026675	2.418
CDKL3	cyclin dependent kinase like 3	A_55_P1953968	-3.202
CDKL5	cyclin dependent kinase like 5	A_55_P2043734	-2.017
CDKN1B	cyclin-dependent kinase inhibitor 1B (p27, Kip1)	A_52_P673863	2.666
Cdkn1c	cyclin-dependent kinase inhibitor 1C (P57)	A_51_P339540	84.812
CDKN2A	cyclin-dependent kinase inhibitor 2A	A_55_P2008437	-2.199
CDKN2B	cyclin-dependent kinase inhibitor 2B (p15, inhibits CDK4)	A_55_P1988183	-2.487
CDNF	cerebral dopamine neurotrophic factor	A_51_P479645	3.048
CDO1	cysteine dioxygenase type 1	A_51_P489452	188.451
CDPF1	cysteine rich, DPF motif domain containing 1	A_52_P450835	2.139
CDR2	cerebellar degeneration related protein 2	A_51_P294643	-3.296
CDR2L	cerebellar degeneration-related protein 2-like	A_52_P891775	-2.537
CDRT4	CMT1A duplicated region transcript 4	A_51_P203844	2.334
CDT1	chromatin licensing and DNA replication factor 1	A_51_P133612	2.789
CEACAM1	carcinoembryonic antigen related cell adhesion molecule 1	A_55_P2386236	-2.37
Ceacam9	carcinoembryonic antigen-related cell adhesion molecule 9	A_52_P523897	2.146
Ceacam10	carcinoembryonic antigen-related cell adhesion molecule 10	A_52_P134195	-5.269
CEACAM16	carcinoembryonic antigen related cell adhesion molecule 16	A_55_P1973501	3.493
CEACAM19	carcinoembryonic antigen related cell adhesion molecule 19	A_55_P1967727	-3.403
CEACAM20	carcinoembryonic antigen related cell adhesion molecule 20	A_55_P1952842	2.126
Ceacam11 (includes others)	carcinoembryonic antigen-related cell adhesion molecule 11	A_51_P270213	2.502
CEBPB	CCAAT/enhancer binding protein beta	A_55_P2165869	2.522
CEBPD	CCAAT/enhancer binding protein delta	A_51_P444447	-4.29
CEBPE	CCAAT/enhancer binding protein epsilon	A_55_P2165839	-26.092
CELF2	CUGBP, Elav-like family member 2	A_55_P2122479	2.727
CELF3	CUGBP, Elav-like family member 3	A_51_P106591	2.251
CELF4	CUGBP, Elav-like family member 4	A_55_P1992572	-2.35
CELF5	CUGBP, Elav-like family member 5	A_51_P125607	-2.118
Celf6	CUGBP, Elav-like family member 6	A_66_P126428	2.379
Celrr	cerebellum expressed regulatory RNA	A_55_P1994962	-3.136
CELSR1	cadherin EGF LAG seven-pass G-type receptor 1	A_51_P440743	-2.28
CELSR3	cadherin EGF LAG seven-pass G-type receptor 3	A_55_P2179587	3.62
CENPK	centromere protein K	A_55_P2106150	-3.205
CENPM	centromere protein M	A_51_P463087	-11.749
CENPP	centromere protein P	A_55_P2073208	3.064
CENPT	centromere protein T	A_52_P537566	-2.605
CENPU	centromere protein U	A_55_P1988373	-2.274
CEP63	centrosomal protein 63kDa	A_55_P2386587	5.076
CEP68	centrosomal protein 68kDa	A_66_P102076	-3.955
CEP89	centrosomal protein 89kDa	A_55_P2035653	-6.059
CEP95	centrosomal protein 95kDa	A_55_P2004711	2.144
CEP120	centrosomal protein 120kDa	A_55_P2133390	2.602
CEP128	centrosomal protein 128kDa	A_55_P2391065	2.045
CEP162	centrosomal protein 162kDa	A_52_P31011	2.534
CEP164	centrosomal protein 164kDa	A_55_P2091368	2.215
CEP192	centrosomal protein 192kDa	A_55_P1979246	2.864
CEP170B	centrosomal protein 170B	A_55_P2050488	-2.132
CERKL	ceramide kinase like	A_55_P2041614	-2.732
CERS3	ceramide synthase 3	A_55_P2325663	-3.002
Ces1g	carboxylesterase 1G	A_51_P253481	-5.119
Ces2e	carboxylesterase 2E	A_55_P1959500	-2.107
Cetn4/LOC101056100	centrin 4	A_55_P2029294	-2.119
CFAP43	cilia and flagella associated protein 43	A_52_P425651	-4.538
CFAP45	cilia and flagella associated protein 45	A_55_P2015485	-2.709
Cfap46	cilia and flagella associated protein 46	A_52_P439887	2.587
CFAP52	cilia and flagella associated protein 52	A_51_P288558	-3.528
CFAP57	cilia and flagella associated protein 57	A_55_P1977787	3.551
Cfap61	cilia and flagella associated protein 61	A_55_P1984133	-2.434
CFAP65	cilia and flagella associated protein 65	A_52_P340408	2.547
CFAP69	cilia and flagella associated protein 69	A_51_P116601	2.031
CFAP74	cilia and flagella associated protein 74	A_55_P2018651	4.317
CFAP77	cilia and flagella associated protein 77	A_55_P1956782	2.294
CFAP161	cilia and flagella associated protein 161	A_51_P160536	-31.894
CFB	complement factor B	A_51_P413866	4.027
CFH	complement factor H	A_55_P2017418	-20.582
CFHR1	complement factor H-related 1	A_51_P513460	94.222
Cfhr2	complement factor H-related 2	A_52_P796840	-14.252
CFL1	cofilin 1 (non-muscle)	A_55_P1974788	-3.068
CFLAR	CASP8 and FADD like apoptosis regulator	A_55_P1983468	2.95
CFP	complement factor properdin	A_51_P408363	-18.296
CFTR	cystic fibrosis transmembrane conductance regulator	A_55_P2134022	3.682
CGN	cingulin	A_55_P2169415	6.78
CGREF1	cell growth regulator with EF-hand domain 1	A_51_P372550	-2.718
CHAC1	ChaC glutathione-specific gamma-glutamylcyclotransferase 1	A_51_P134812	-3.258
CHAC2	ChaC, cation transport regulator homolog 2 (E. coli)	A_55_P2065567	-2.669
CHADL	chondroadherin like	A_52_P163201	2.707
CHAF1A	chromatin assembly factor 1 subunit A	A_51_P196973	-2.615
CHCHD2	coiled-coil-helix-coiled-coil-helix domain containing 2	A_55_P2170589	4.551
CHCHD5	coiled-coil-helix-coiled-coil-helix domain containing 5	A_55_P2073579	2.994
CHCHD6	coiled-coil-helix-coiled-coil-helix domain containing 6	A_55_P1990261	2.78
CHCHD7	coiled-coil-helix-coiled-coil-helix domain containing 7	A_51_P510939	-2.232
CHD2	chromodomain helicase DNA binding protein 2	A_66_P101171	5.337
CHD3	chromodomain helicase DNA binding protein 3	A_55_P2061386	5.013
CHI3L1	chitinase 3 like 1	A_51_P362066	-12.444
CHIC1	cysteine rich hydrophobic domain 1	A_55_P1993263	2.387
CHIT1	chitinase 1	A_55_P2129945	2.284
CHKB	choline kinase beta	A_52_P35304	2.146
CHMP4B	charged multivesicular body protein 4B	A_55_P2008538	10.053
CHN1	chimerin 1	A_52_P118310	-2.893
CHN2	chimerin 2	A_55_P2336558	-118.884
CHP2	calcineurin-like EF-hand protein 2	A_51_P334318	-6.175
CHPF2	chondroitin polymerizing factor 2	A_55_P1987904	3.852
CHPT1	choline phosphotransferase 1	A_52_P655803	3.367
CHRDL1	chordin-like 1	A_66_P124091	-3.484
CHRM1	cholinergic receptor, muscarinic 1	A_52_P393577	2.817
CHRNG	cholinergic receptor, nicotinic gamma	A_51_P288010	2.095
CHST1	carbohydrate (keratan sulfate Gal-6) sulfotransferase 1	A_55_P2061620	-2.27
CHST2	carbohydrate (N-acetylglucosamine-6-O) sulfotransferase 2	A_55_P2054062	2.6
CHST7	carbohydrate (N-acetylglucosamine 6-O) sulfotransferase 7	A_51_P229925	-20.909
CHST8	carbohydrate (N-acetylgalactosamine 4-0) sulfotransferase 8	A_51_P277006	-2.058
CHST10	carbohydrate sulfotransferase 10	A_51_P445562	2.863
CHST11	carbohydrate (chondroitin 4) sulfotransferase 11	A_51_P275101	3.644
CHSY1	chondroitin sulfate synthase 1	A_55_P2072706	-2.667
CHTF8	chromosome transmission fidelity factor 8	A_55_P1967880	2.817
CIB2	calcium and integrin binding family member 2	A_55_P2120354	-3.493
CIB3	calcium and integrin binding family member 3	A_55_P2078494	5.91
CIDEA	cell death-inducing DFFA-like effector a	A_51_P199168	-4.547
CIDEC	cell death-inducing DFFA-like effector c	A_55_P1969128	2.335
CIITA	class II, major histocompatibility complex, transactivator	A_55_P2179074	-6.571
CIPC	CLOCK-interacting pacemaker	A_52_P366772	3.798
CIRBP	cold inducible RNA binding protein	A_55_P1985001	6.615
CISD1	CDGSH iron sulfur domain 1	A_55_P2032936	2.253
CISD2	CDGSH iron sulfur domain 2	A_51_P333965	-2.343
CISH	cytokine inducible SH2-containing protein	A_51_P470715	-2.249
CITED1	Cbp/p300-interacting transactivator, with Glu/Asp rich carboxy-terminal domain, 1	A_55_P1979833	-18.507
CITED2	Cbp/p300-interacting transactivator, with Glu/Asp rich carboxy-terminal domain, 2	A_55_P2120577	2.38
CITED4	Cbp/p300-interacting transactivator, with Glu/Asp rich carboxy-terminal domain, 4	A_52_P426768	18.81
CKAP2	cytoskeleton associated protein 2	A_52_P162099	-3.75
CKAP2L	cytoskeleton associated protein 2 like	A_52_P399584	-2.585
CKB	creatine kinase, brain	A_52_P385606	-3.74
CKLF	chemokine-like factor	A_55_P1989539	3.537
CKM	creatine kinase, muscle	A_51_P380807	-2.077
CKS1B	CDC28 protein kinase regulatory subunit 1B	A_51_P227004	-2.464
Cks1brt	CDC28 protein kinase 1b, retrogene	A_55_P2057142	-2.525
CLASP2	cytoplasmic linker associated protein 2	A_55_P2140364	-2.118
Clasrp	CLK4-associating serine/arginine rich protein	A_52_P19016	2.26
CLCA2	chloride channel accessory 2	A_51_P131119	-4.575
CLCN2	chloride channel, voltage-sensitive 2	A_55_P1971815	2.768
CLCN5	chloride channel, voltage-sensitive 5	A_55_P2180301	-3.877
CLCN7	chloride channel, voltage-sensitive 7	A_52_P105015	2.068
CLDN7	claudin 7	A_55_P2158663	-7.654
CLDN10	claudin 10	A_51_P456465	2.005
CLDN11	claudin 11	A_51_P409452	-4.443
CLDN17	claudin 17	A_55_P1973203	-13.037
CLDN20	claudin 20	A_55_P2007956	3.034
Cldn34c4	claudin 34C4	A_51_P438555	2.149
CLEC10A	C-type lectin domain family 10 member A	A_55_P2045055	-98.304
CLEC12A	C-type lectin domain family 12 member A	A_52_P66520	-12.596
CLEC12B	C-type lectin domain family 12 member B	A_55_P1963227	2.164
CLEC1B	C-type lectin domain family 1 member B	A_55_P1962011	4.212
Clec2d (includes others)	C-type lectin domain family 2, member d	A_51_P182311	-2.681
CLEC4A	C-type lectin domain family 4 member A	A_55_P2039622	-2.615
Clec4a3	C-type lectin domain family 4, member a3	A_51_P147274	-14.518
Clec4a4	C-type lectin domain family 4, member a4	A_55_P2103887	-30.264
Clec4b2	C-type lectin domain family 4, member b2	A_55_P2079645	-15.873
CLEC4C	C-type lectin domain family 4 member C	A_55_P1992530	-912.02
CLEC4D	C-type lectin domain family 4 member D	A_51_P383032	4.489
CLEC4E	C-type lectin domain family 4 member E	A_52_P161488	31.902
CLEC5A	C-type lectin domain family 5 member A	A_52_P142888	-3.344
CLEC6A	C-type lectin domain family 6 member A	A_55_P2035018	6.675
CLEC9A	C-type lectin domain family 9 member A	A_66_P103027	14.727
CLHC1	clathrin heavy chain linker domain containing 1	A_51_P478825	4.335
CLIC4	chloride intracellular channel 4	A_55_P2021530	-2.885
CLIC5	chloride intracellular channel 5	A_51_P420547	470.314
CLIP4	CAP-Gly domain containing linker protein family member 4	A_55_P1960145	-2.752
CLK2	CDC like kinase 2	A_55_P2060072	2.001
CLK4	CDC like kinase 4	A_55_P2171008	2.848
CLMP	CXADR-like membrane protein	A_52_P393589	8.479
CLN3	ceroid-lipofuscinosis, neuronal 3	A_55_P1977917	2.362
CLRN3	clarin 3	A_55_P2042381	2.836
CLVS1	clavesin 1	A_55_P2034710	-2.567
CLYBL	citrate lyase beta like	A_52_P88818	-2.713
Cma2/Mcpt9	chymase 2, mast cell	A_55_P1995580	3.202
CMBL	carboxymethylenebutenolidase homolog (Pseudomonas)	A_51_P272283	-11.425
CMC4	C-x(9)-C motif containing 4	A_55_P1972634	2.343
CMKLR1	chemerin chemokine-like receptor 1	A_55_P2305623	-6.023
CMTM4	CKLF-like MARVEL transmembrane domain containing 4	A_55_P2363030	5.426
CMTM5	CKLF-like MARVEL transmembrane domain containing 5	A_55_P2080860	4.141
CMTM6	CKLF-like MARVEL transmembrane domain containing 6	A_66_P119174	-2.051
CMTM8	CKLF-like MARVEL transmembrane domain containing 8	A_51_P308048	6.595
Cmtm2a	CKLF-like MARVEL transmembrane domain containing 2A	A_55_P2056789	4.9
Cmya5	cardiomyopathy associated 5	A_55_P2149288	2.662
CNBD2	cyclic nucleotide binding domain containing 2	A_55_P2149144	2.388
CNDP2	CNDP dipeptidase 2 (metallopeptidase M20 family)	A_66_P138308	-2.323
CNEP1R1	CTD nuclear envelope phosphatase 1 regulatory subunit 1	A_55_P2097116	-2.631
Cngb1	cyclic nucleotide gated channel beta 1	A_55_P2174982	5.149
CNIH1	cornichon family AMPA receptor auxiliary protein 1	A_51_P399625	-2.264
CNKSR1	connector enhancer of kinase suppressor of Ras 1	A_66_P140974	2.883
CNN2	calponin 2	A_55_P2010931	-2.12
CNNM4	cyclin and CBS domain divalent metal cation transport mediator 4	A_52_P257728	-2.382
CNOT4	CCR4-NOT transcription complex subunit 4	A_52_P681	3.118
CNP	2',3'-cyclic nucleotide 3' phosphodiesterase	A_51_P232901	-3.958
CNPY1	canopy FGF signaling regulator 1	A_66_P108796	2.106
CNPY4	canopy FGF signaling regulator 4	A_52_P161400	-3.295
CNRIP1	cannabinoid receptor interacting protein 1	A_51_P460048	3.726
CNTD1	cyclin N-terminal domain containing 1	A_51_P467960	2.81
CNTFR	ciliary neurotrophic factor receptor	A_55_P2133007	2.754
CNTN3	contactin 3	A_55_P2013913	-2.959
CNTN5	contactin 5	A_52_P254782	3.15
Cntnap5c	contactin associated protein-like 5C	A_52_P470506	2.914
CNTRL	centriolin	A_52_P299627	2.748
COA7	cytochrome c oxidase assembly factor 7 (putative)	A_52_P504342	-2.03
COBL	cordon-bleu WH2 repeat protein	A_55_P1995243	3.296
COG5	component of oligomeric golgi complex 5	A_55_P2242089	2.448
COL11A1	collagen, type XI, alpha 1	A_55_P2100375	-2.822
COL13A1	collagen, type XIII, alpha 1	A_52_P147487	2.624
COL15A1	collagen, type XV, alpha 1	A_52_P170882	2.352
COL16A1	collagen, type XVI, alpha 1	A_55_P2056744	2.956
COL18A1	collagen, type XVIII, alpha 1	A_55_P2059352	-2.449
COL19A1	collagen, type XIX, alpha 1	A_55_P2019631	-3.437
COL1A1	collagen, type I, alpha 1	A_55_P2118520	-3.654
COL1A2	collagen, type I, alpha 2	A_51_P182303	-2.724
COL20A1	collagen, type XX, alpha 1	A_52_P474902	4.53
COL23A1	collagen, type XXIII, alpha 1	A_52_P441036	5.34
COL25A1	collagen, type XXV, alpha 1	A_55_P2160750	3.248
COL26A1	collagen, type XXVI, alpha 1	A_55_P2098120	2.081
COL2A1	collagen, type II, alpha 1	A_55_P2004179	-4.016
COL3A1	collagen, type III, alpha 1	A_51_P515605	-7.476
COL4A5	collagen, type IV, alpha 5	A_55_P1969367	-14.004
COL4A6	collagen, type IV, alpha 6	A_52_P447196	28.36
COL4A3BP	collagen, type IV, alpha 3 (Goodpasture antigen) binding protein	A_55_P1992319	2.205
COL5A1	collagen, type V, alpha 1	A_51_P414637	-2.885
COL6A1	collagen, type VI, alpha 1	A_55_P2128153	-11.357
COL6A2	collagen, type VI, alpha 2	A_51_P279639	-14.013
COL6A3	collagen, type VI, alpha 3	A_52_P479262	-3.755
COL9A2	collagen, type IX, alpha 2	A_51_P401504	5.636
COLEC10	collectin subfamily member 10	A_51_P144160	-3.861
COLEC11	collectin subfamily member 11	A_51_P174275	2.196
COLQ	collagen-like tail subunit (single strand of homotrimer) of asymmetric acetylcholinesterase	A_55_P2068784	2.248
COMMD7	COMM domain containing 7	A_55_P2178743	2.622
COMP	cartilage oligomeric matrix protein	A_51_P409010	-9.981
COMT	catechol-O-methyltransferase	A_55_P1990653	-2.393
COQ7	coenzyme Q7 homolog, ubiquinone (yeast)	A_51_P161691	-2.617
COQ9	coenzyme Q9	A_55_P2008403	2.942
COQ10B	coenzyme Q10B	A_52_P366525	-2.822
CORO1A	coronin 1A	A_55_P2002963	-10.677
CORO2B	coronin 2B	A_55_P2136817	-6.969
CORO7/CORO7-PAM16	coronin 7	A_51_P323878	-3.163
COTL1	coactosin-like F-actin binding protein 1	A_51_P494675	-2.408
COX10	COX10 heme A:farnesyltransferase cytochrome c oxidase assembly factor	A_52_P579517	-2.244
COX5A	cytochrome c oxidase subunit Va	A_51_P335900	-3.228
COX6A2	cytochrome c oxidase subunit VIa polypeptide 2	A_51_P509997	-16.863
COX7A1	cytochrome c oxidase subunit VIIa polypeptide 1 (muscle)	A_51_P148612	-7.331
COX7A2L	cytochrome c oxidase subunit VIIa polypeptide 2 like	A_55_P2102569	2.685
CPA2	carboxypeptidase A2	A_52_P320261	2.824
CPA3	carboxypeptidase A3	A_51_P214127	-4.6
CPB2	carboxypeptidase B2	A_51_P262701	2.426
CPD	carboxypeptidase D	A_55_P1997390	5.687
CPEB1	cytoplasmic polyadenylation element binding protein 1	A_55_P2074631	4.885
CPEB4	cytoplasmic polyadenylation element binding protein 4	A_52_P595824	2.829
Cphx1 (includes others)	cytoplasmic polyadenylated homeobox 1	A_55_P1952394	-2.057
CPLX2	complexin 2	A_55_P2148402	3.922
CPM	carboxypeptidase M	A_51_P304397	2.409
CPN1	carboxypeptidase N subunit 1	A_52_P308669	2.137
CPNE4	copine IV	A_55_P2150697	-10.992
CPNE8	copine VIII	A_52_P383653	-2.906
CPNE9	copine family member IX	A_51_P147766	2.528
CPPED1	calcineurin-like phosphoesterase domain containing 1	A_55_P1975415	-2.421
CPQ	carboxypeptidase Q	A_51_P506045	-12.613
CPSF4	cleavage and polyadenylation specific factor 4	A_52_P483928	-2.654
CPT1B	carnitine palmitoyltransferase 1B	A_55_P2039210	2.044
CPXM1	carboxypeptidase X (M14 family), member 1	A_51_P139108	-2.184
CR2	complement component 3d receptor 2	A_55_P1971729	2
CRACR2A	calcium release activated channel regulator 2A	A_55_P2120876	3.099
CRAT	carnitine O-acetyltransferase	A_55_P1983314	-6.078
CRBN	cereblon	A_52_P424871	2.271
CRCT1	cysteine rich C-terminal 1	A_51_P461040	2.224
CREB1	cAMP responsive element binding protein 1	A_52_P517730	-2.279
CREB5	cAMP responsive element binding protein 5	A_55_P2076821	3.295
CREB3L1	cAMP responsive element binding protein 3-like 1	A_55_P2009086	-2.175
CREB3L3	cAMP responsive element binding protein 3-like 3	A_55_P2174987	-2.623
CREBBP	CREB binding protein	A_55_P1965836	-2.685
CREBRF	CREB3 regulatory factor	A_52_P573290	2.753
CREG2	cellular repressor of E1A stimulated genes 2	A_55_P2140651	11.367
CRELD2	cysteine rich with EGF-like domains 2	A_51_P122246	-2.175
CREM	cAMP responsive element modulator	A_51_P423976	-3.06
CRIP1	cysteine-rich protein 1 (intestinal)	A_55_P2163774	-4.656
CRISPLD2	cysteine-rich secretory protein LCCL domain containing 2	A_55_P2052016	-8.718
CRK	v-crk avian sarcoma virus CT10 oncogene homolog	A_55_P2173014	-2.134
CRLF3	cytokine receptor-like factor 3	A_55_P2021216	-2.277
CROCC2	ciliary rootlet coiled-coil, rootletin family member 2	A_52_P876147	2.641
CRTAC1	cartilage acidic protein 1	A_52_P477573	2.805
Crxos	cone-rod homeobox, opposite strand	A_55_P1955183	2.403
CRY2	cryptochrome circadian clock 2	A_55_P1953708	2.334
CRYAA/LOC102724652	crystallin alpha A	A_55_P2007645	2.894
CRYAB	crystallin alpha B	A_55_P1964408	-2.205
CRYBA1	crystallin beta A1	A_51_P113026	2.625
CRYBB1	crystallin beta B1	A_51_P334063	2.724
CRYBB3	crystallin beta B3	A_55_P1983921	3.826
CRYGB	crystallin gamma B	A_65_P08491	2.297
CRYGC	crystallin gamma C	A_51_P116796	-2.574
Cryge/Crygf	crystallin, gamma F	A_55_P1975265	6.187
CRYL1	crystallin lambda 1	A_55_P1961993	2.443
CS	citrate synthase	A_52_P182659	-2.037
CSAD	cysteine sulfinic acid decarboxylase	A_51_P268529	-7.353
CSE1L	CSE1 chromosome segregation 1-like (yeast)	A_51_P248705	-2.15
CSF1	colony stimulating factor 1	A_55_P2017914	2.626
CSF3	colony stimulating factor 3	A_51_P317176	2.465
CSF1R	colony stimulating factor 1 receptor	A_55_P2025073	-4.448
CSF2RB	colony stimulating factor 2 receptor beta common subunit	A_52_P52618	3.009
CSHL1	chorionic somatomammotropin hormone like 1	A_51_P104687	2.002
CSK	c-src tyrosine kinase	A_52_P397204	-2.194
Csl	citrate synthase like	A_51_P335419	-2.132
CSMD2	CUB and Sushi multiple domains 2	A_55_P2173601	2.062
CSNK1E	casein kinase 1, epsilon	A_66_P117366	-2.306
CSNK1G2	casein kinase 1, gamma 2	A_55_P2109712	-2.016
CSNK2A1	casein kinase 2, alpha 1 polypeptide	A_55_P1971828	-2.594
CSPG5	chondroitin sulfate proteoglycan 5	A_55_P2046744	6.968
CSPP1	centrosome and spindle pole associated protein 1	A_55_P2119302	2.552
Csprs (includes others)	component of Sp100-rs	A_55_P2086279	3.842
CSRNP1	cysteine-serine-rich nuclear protein 1	A_52_P604629	3.769
CSRP2BP	CSRP2 binding protein	A_55_P2004385	-2.705
CST7	cystatin F	A_51_P137419	6.428
CST8	cystatin 8	A_55_P2038106	-2.796
CSTA	cystatin A	A_51_P401907	-29.131
CSTF2	cleavage stimulation factor, 3' pre-RNA, subunit 2	A_55_P2080708	-2.656
CSTF3	cleavage stimulation factor, 3' pre-RNA, subunit 3	A_52_P376214	-2.187
CTGF	connective tissue growth factor	A_51_P157042	5.189
CTH	cystathionine gamma-lyase	A_51_P431737	-6.182
Ctla2a/Ctla2b	cytotoxic T lymphocyte-associated protein 2 alpha	A_55_P1955656	7.131
CTNNAL1	catenin alpha-like 1	A_55_P2016252	2.804
CTNNB1	catenin beta 1	A_52_P424585	2.506
CTNND1	catenin delta 1	A_55_P1953256	2.914
CTNND2	catenin delta 2	A_55_P1987650	-3.551
CTPS1	CTP synthase 1	A_51_P251357	-3.481
Cts6	cathepsin 6	A_51_P229893	2.199
Cts7	cathepsin 7	A_51_P397575	-4.903
CTSA	cathepsin A	A_55_P1955841	3.861
CTSC	cathepsin C	A_52_P195839	-4.302
CTSG	cathepsin G	A_51_P416546	-3.584
CTSK	cathepsin K	A_55_P1961335	2.995
CTTN	cortactin	A_55_P2037677	-2.285
CTXN1	cortexin 1	A_52_P680870	2.031
CTXN2	cortexin 2	A_55_P2154480	2.757
CUEDC1	CUE domain containing 1	A_51_P379409	2.055
CUL7	cullin 7	A_51_P293753	2.34
CUL9	cullin 9	A_55_P2099980	3.954
CWC25	CWC25 spliceosome-associated protein homolog	A_65_P04827	3.094
CX3CL1	chemokine (C-X3-C motif) ligand 1	A_51_P196925	-2.573
CX3CR1	chemokine (C-X3-C motif) receptor 1	A_55_P2007964	-9.58
Cxcl3	chemokine (C-X-C motif) ligand 3	A_52_P232813	-4.031
Cxcl9	chemokine (C-X-C motif) ligand 9	A_51_P461665	-4.702
CXCL10	chemokine (C-X-C motif) ligand 10	A_55_P2016462	-15.945
CXCR1	chemokine (C-X-C motif) receptor 1	A_55_P2103249	53.928
CXCR2	chemokine (C-X-C motif) receptor 2	A_52_P559975	2.093
CXCR4	chemokine (C-X-C motif) receptor 4	A_52_P585124	3.156
CXCR6	chemokine (C-X-C motif) receptor 6	A_55_P2165199	2.156
CXorf36	chromosome X open reading frame 36	A_51_P175601	2.302
CXorf65	chromosome X open reading frame 65	A_55_P2012216	4.564
CYB561A3	cytochrome b561 family member A3	A_55_P2011355	2.995
CYB5B	cytochrome b5 type B (outer mitochondrial membrane)	A_55_P1963712	-2.613
CYB5R1	cytochrome b5 reductase 1	A_52_P315369	-2.463
Cyb5r3	cytochrome b5 reductase 3	A_52_P339742	-2.677
CYB5RL	cytochrome b5 reductase-like	A_55_P2138591	2.191
CYBB	cytochrome b-245, beta polypeptide	A_55_P2082733	4.583
CYBRD1	cytochrome b reductase 1	A_55_P1956472	2.22
CYC1	cytochrome c-1	A_51_P295610	-2.099
CYCS	cytochrome c, somatic	A_55_P1968958	-4.165
CYFIP1	cytoplasmic FMR1 interacting protein 1	A_55_P1956667	-2.918
CYFIP2	cytoplasmic FMR1 interacting protein 2	A_55_P1962771	5.023
CYHR1	cysteine/histidine-rich 1	A_52_P419162	-2.008
Cylc1	cylicin, basic protein of sperm head cytoskeleton 1	A_51_P290937	-11.818
Cylc2	cylicin, basic protein of sperm head cytoskeleton 2	A_52_P206723	3.13
Cym	chymosin	A_55_P2046563	4.899
CYP1A1	cytochrome P450 family 1 subfamily A member 1	A_51_P279693	5.784
CYP1B1	cytochrome P450 family 1 subfamily B member 1	A_51_P255456	2.128
CYP20A1	cytochrome P450 family 20 subfamily A member 1	A_55_P2096101	3.039
CYP24A1	cytochrome P450 family 24 subfamily A member 1	A_52_P88648	-24.199
CYP27A1	cytochrome P450 family 27 subfamily A member 1	A_51_P112817	-2.22
Cyp2ab1	cytochrome P450, family 2, subfamily ab, polypeptide 1	A_55_P2100060	-3.033
Cyp2c40 (includes others)	cytochrome P450, family 2, subfamily c, polypeptide 40	A_55_P2058433	2.967
Cyp2c54 (includes others)	cytochrome P450, family 2, subfamily c, polypeptide 54	A_55_P1964483	-6.348
Cyp2d22	cytochrome P450, family 2, subfamily d, polypeptide 22	A_51_P124126	2.747
Cyp2d9 (includes others)	cytochrome P450, family 2, subfamily d, polypeptide 9	A_66_P135700	-2.212
CYP2J2	cytochrome P450 family 2 subfamily J member 2	A_52_P231292	-5.486
Cyp2j13	cytochrome P450, family 2, subfamily j, polypeptide 13	A_51_P476481	-2.258
Cyp2j11/Cyp2j8	cytochrome P450, family 2, subfamily j, polypeptide 11	A_66_P133149	3.021
CYP2R1	cytochrome P450 family 2 subfamily R member 1	A_55_P1966755	-3.77
CYP2S1	cytochrome P450 family 2 subfamily S member 1	A_55_P1966749	-2.352
CYP39A1	cytochrome P450 family 39 subfamily A member 1	A_55_P2086143	-9.052
CYP3A5	cytochrome P450 family 3 subfamily A member 5	A_51_P355301	-3.162
Cyp3a25 (includes others)	cytochrome P450, family 3, subfamily a, polypeptide 25	A_55_P2028046	2.753
CYP4A22	cytochrome P450 family 4 subfamily A member 22	A_55_P2043083	2.725
CYP4B1	cytochrome P450 family 4 subfamily B member 1	A_55_P2117959	6.991
CYP4F2	cytochrome P450 family 4 subfamily F member 2	A_55_P2083411	-55.217
CYP4F22	cytochrome P450 family 4 subfamily F member 22	A_51_P385849	-6.752
Cyp4f16/Cyp4f37	cytochrome P450, family 4, subfamily f, polypeptide 16	A_55_P2143489	-2.271
CYP4V2	cytochrome P450 family 4 subfamily V member 2	A_52_P302345	2.001
CYP51A1	cytochrome P450 family 51 subfamily A member 1	A_52_P164161	-8.964
Cypt12	cysteine-rich perinuclear theca 12	A_51_P299134	2.761
Cypt1 (includes others)	cysteine-rich perinuclear theca 3	A_55_P1957533	3.343
CYR61	cysteine rich angiogenic inducer 61	A_51_P252859	2.878
CYSLTR1	cysteinyl leukotriene receptor 1	A_55_P2104363	-14.154
CYTH4	cytohesin 4	A_55_P2113210	-2.664
CYTIP	cytohesin 1 interacting protein	A_52_P398989	-32.264
CYYR1	cysteine/tyrosine-rich 1	A_55_P2129000	-2.385
D030020J04Rik	RIKEN cDNA D030020J04 gene	A_55_P2386359	-2.45
D030028A08Rik	RIKEN cDNA D030028A08 gene	A_52_P148289	-2.224
D030036P13Rik	RIKEN cDNA D030036P13 gene	A_55_P2425437	2.271
D10Bwg1070e	DNA segment, Chr 10, Brigham & Women's Genetics 1070 expressed	A_55_P2313163	3.915
D11Bhm181e	ribosomal protein L10 pseudogene	A_55_P2211557	17.673
D130019J16Rik	RIKEN cDNA D130019J16 gene	A_55_P2269626	-2.873
D130061D10Rik	RIKEN cDNA D130061D10 gene	A_55_P2389528	2.16
D130062J10Rik	RIKEN cDNA D130062J10 gene	A_55_P2386256	3.111
D130095D21Rik	RIKEN cDNA D130095D21 gene	A_55_P2300913	3.164
D13Ertd608e	DNA segment, Chr 13, ERATO Doi 608, expressed	A_55_P2216976	2.229
D14Ertd670e	DNA segment, Chr 14, ERATO Doi 670, expressed	A_55_P1957173	2.089
D1Ertd704e	DNA segment, Chr 1, ERATO Doi 704, expressed	A_55_P2370370	6.135
D230014I24Rik	RIKEN cDNA D230014I24 gene	A_55_P2403874	3.669
D230018H15Rik	RIKEN cDNA D230018H15 gene	A_55_P2292046	-4.292
D230019N24Rik	RIKEN cDNA D230019N24 gene	A_55_P2208260	2.101
D230035N22Rik	RIKEN cDNA D230035N22 gene	A_55_P2220092	2.223
D230040A04Rik	RIKEN cDNA D230040A04 gene	A_55_P2321125	2.508
D230040J21Rik	RIKEN cDNA D230040J21 gene	A_55_P2261882	3.247
D230044B12Rik	RIKEN cDNA D230044B12 gene	A_55_P2224830	2.78
D2HGDH	D-2-hydroxyglutarate dehydrogenase	A_55_P2051455	-2.515
D330022H12Rik	RIKEN cDNA D330022H12 gene	A_55_P2349198	2.061
D330041H03Rik	RIKEN cDNA D330041H03 gene	A_52_P305579	-2.482
D430018E03Rik	RIKEN cDNA D430018E03 gene	A_66_P140433	2.707
D430020J02Rik	RIKEN cDNA D430020J02 gene	A_66_P101380	2.524
D5Ertd605e	DNA segment, Chr 5, ERATO Doi 605, expressed	A_55_P2035326	-3.105
D630010B17Rik	RIKEN cDNA D630010B17 gene	A_66_P116683	-2.211
D630024D03Rik	RIKEN cDNA D630024D03 gene	A_55_P2334424	10.76
D730003I15Rik	RIKEN cDNA D730003I15 gene	A_66_P115513	3.931
D730045B01Rik	RIKEN cDNA D730045B01 gene	A_55_P2177675	2.081
D730047E02Rik	RIKEN cDNA D730047E02 gene	A_55_P2292380	2.315
D830014E11Rik	RIKEN cDNA D830014E11 gene	A_52_P462257	10.504
D830025C05Rik	RIKEN cDNA D830025C05 gene	A_55_P2003236	3.903
D830039M14Rik	RIKEN cDNA D830039M14 gene	A_55_P2176663	4.012
D930028M14Rik	RIKEN cDNA D930028M14 gene	A_52_P744437	2.073
D930043N17Rik	RIKEN cDNA D930043N17 gene	A_55_P2258567	2.145
D9Wsu90e	DNA segment, Chr 9, Wayne State University 90, expressed	A_55_P2305420	2.354
DAB1	Dab, reelin signal transducer, homolog 1 (Drosophila)	A_55_P2112892	-2.05
DAB2	Dab, mitogen-responsive phosphoprotein, homolog 2 (Drosophila)	A_55_P1977473	-3.402
DACH1	dachshund family transcription factor 1	A_55_P1959763	11.795
DACH2	dachshund family transcription factor 2	A_55_P1956537	3.072
DACT1	dishevelled-binding antagonist of beta-catenin 1	A_51_P175567	5.187
DACT2	dishevelled-binding antagonist of beta-catenin 2	A_51_P308347	42.115
DAND5	DAN domain family member 5, BMP antagonist	A_55_P2017526	2.001
DAPP1	dual adaptor of phosphotyrosine and 3-phosphoinositides	A_51_P244824	-3.821
Dbhos	dopamine beta hydroxylase, opposite strand	A_55_P2329973	-3.541
DBI	diazepam binding inhibitor (GABA receptor modulator, acyl-CoA binding protein)	A_55_P2116924	-5.511
Dbil5	diazepam binding inhibitor-like 5	A_52_P169082	2.202
DCAF12L2	DDB1 and CUL4 associated factor 12-like 2	A_55_P2084980	-6.51
DCBLD1	discoidin, CUB and LCCL domain containing 1	A_55_P1967905	3.34
DCBLD2	discoidin, CUB and LCCL domain containing 2	A_52_P56955	2.485
DCC	DCC netrin 1 receptor	A_55_P1961761	2.667
DCHS1	dachsous cadherin-related 1	A_51_P394558	-5.258
DCK	deoxycytidine kinase	A_51_P500718	-7.187
DCLK1	doublecortin like kinase 1	A_55_P2204804	-3.605
DCLRE1B	DNA cross-link repair 1B	A_55_P2128556	4.85
DCP2	decapping mRNA 2	A_55_P2122564	-2.14
DCST2	DC-STAMP domain containing 2	A_55_P1996344	2.974
DCSTAMP	dendrocyte expressed seven transmembrane protein	A_55_P2005320	-20.306
DCTD	dCMP deaminase	A_52_P183826	-2.857
DCXR	dicarbonyl/L-xylulose reductase	A_51_P181319	-2.035
DDAH1	dimethylarginine dimethylaminohydrolase 1	A_51_P307168	2.092
DDB2	damage-specific DNA binding protein 2	A_55_P2092904	4.186
DDHD1	DDHD domain containing 1	A_52_P332105	4.14
DDIT4	DNA damage inducible transcript 4	A_51_P245796	-4.664
DDIT4L	DNA damage inducible transcript 4 like	A_52_P311853	-6.112
DDR2	discoidin domain receptor tyrosine kinase 2	A_51_P267796	-2.268
DDX4	DEAD-box helicase 4	A_51_P223569	-16.487
DDX11	DEAD/H-box helicase 11	A_52_P432904	-2.159
DDX17	DEAD-box helicase 17	A_66_P119841	-6.709
DDX21	DEAD-box helicase 21	A_52_P372032	-2.344
DDX25	DEAD-box helicase 25	A_51_P326229	4.779
DDX31	DEAD-box helicase 31	A_55_P2013986	-3.916
[truncated: 5,260 more rows]

## Sheet: Common-2FC
Symbol	Entrez Gene Name	Probe ID	Fold Change(p18KO)	Fold Change(Torin1)
0610042G04Rik	RIKEN cDNA 0610042G04 gene	A_55_P2163128	-2.023	2.701
1500009L16Rik	RIKEN cDNA 1500009L16 gene	A_55_P2126790	2.513	-10.796
1500017E21Rik	RIKEN cDNA 1500017E21 gene	A_55_P2097998	-30.635	-34.126
1500026H17Rik	RIKEN cDNA 1500026H17 gene	A_52_P574945	3.246	3.358
1600020E01Rik	RIKEN cDNA 1600020E01 gene	A_55_P2356840	-2.23	2.26
1700001D01Rik	RIKEN cDNA 1700001D01 gene	A_55_P2289829	-5.34	-2.636
1700001F09Rik (includes others)	predicted gene 5800	A_55_P1985238	3.444	3.539
1700001J03Rik (includes others)	RIKEN cDNA 1700001J03 gene	A_55_P1997534	3.601	16.298
1700001L05Rik	RIKEN cDNA 1700001L05 gene	A_55_P2404484	-2.051	-2.982
1700003F12Rik	RIKEN cDNA 1700003F12 gene	A_51_P119358	15.378	3.547
1700007K09Rik	RIKEN cDNA 1700007K09 gene	A_51_P300395	2.302	4.378
1700009N14Rik	RIKEN cDNA 1700009N14 gene	A_52_P464228	23.175	3.664
1700010L04Rik	RIKEN cDNA 1700010L04 gene	A_55_P2007381	4.888	2.71
1700012B07Rik	RIKEN cDNA 1700012B07 gene	A_55_P1983688	-36.934	-40.418
1700019P21Rik	RIKEN cDNA 1700019P21 gene	A_55_P2039518	-94.369	-27.385
1700022N22Rik	RIKEN cDNA 1700022N22 gene	A_55_P2170827	2.227	3.488
1700023F02Rik	RIKEN cDNA 1700023F02 gene	A_66_P136735	2.576	2.762
1700025F22Rik	RIKEN cDNA 1700025F22 gene	A_51_P246092	2.122	2.042
1700037F03Rik	RIKEN cDNA 1700037F03 gene	A_55_P2278551	-2.259	-3.765
1700040D17Rik	RIKEN cDNA 1700040D17 gene	A_55_P2313133	-3.354	3.32
1700047E10Rik	RIKEN cDNA 1700047E10 gene	A_55_P2294109	-4.223	-4.679
1700048F04Rik	RIKEN cDNA 1700048F04 gene	A_55_P2302978	-2.883	2.912
1700058M13Rik	RIKEN cDNA 1700058M13 gene	A_55_P2214580	18.73	4.309
1700066C05Rik	RIKEN cDNA 1700066C05 gene	A_55_P2071513	-2.828	-2.173
1700067P10Rik	RIKEN cDNA 1700067P10 gene	A_51_P271268	10.701	3.801
1700083H02Rik	RIKEN cDNA 1700083H02 gene	A_52_P662998	2.104	4.663
1700091H14Rik	RIKEN cDNA 1700091H14 gene	A_55_P2060269	16.8	3.892
1700095A21Rik	RIKEN cDNA 1700095A21 gene	A_55_P2404823	-5.524	-6.296
1700097M23Rik	RIKEN cDNA 1700097M23 gene	A_55_P2211519	-2.374	-2.691
1700101I11Rik	RIKEN cDNA 1700101I11 gene	A_55_P2342030	3.872	3.096
1700110I01Rik	RIKEN cDNA 1700110I01 gene	A_55_P2067463	-2.821	5.939
1700122H20Rik	RIKEN cDNA 1700122H20 gene	A_55_P2061796	4.949	2.452
1700122O11Rik	RIKEN cDNA 1700122O11 gene	A_51_P139096	-5.441	-2.432
1700123M08Rik	RIKEN cDNA 1700123M08 gene	A_55_P2227217	2.832	6.201
1810032O08Rik	RIKEN cDNA 1810032O08 gene	A_55_P2126444	-2.736	2.471
2010007H06Rik	RIKEN cDNA 2010007H06 gene	A_55_P2391759	6.678	2.108
2210011G09Rik	RIKEN cDNA 2210011G09 gene	A_55_P2412924	3.516	3.222
2300003K06Rik	RIKEN cDNA 2300003K06 gene	A_55_P2043877	-2.285	2.479
2310003L06Rik	RIKEN cDNA 2310003L06 gene	A_51_P376778	-21.401	-22.71
2310016D23Rik	RIKEN cDNA 2310016D23 gene	A_55_P2074883	8.483	-2.81
2310026I22Rik	RIKEN cDNA 2310026I22 gene	A_55_P2308117	-20.971	-23.543
2310040G24Rik	RIKEN cDNA 2310040G24 gene	A_66_P119350	-2.301	-11.002
2310046K23Rik	RIKEN cDNA 2310046K23 gene	A_66_P114244	2.39	2.439
2410124H12Rik	RIKEN cDNA 2410124H12 gene	A_51_P264534	-33.093	-22.726
2500002B13Rik	RIKEN cDNA 2500002B13 gene	A_55_P2216561	3.605	3.418
2610005L07Rik	cadherin 11 pseudogene	A_55_P2012157	-3.55	3.182
2610203C22Rik	RIKEN cDNA 2610203C22 gene	A_55_P1992222	-9.723	-7.716
2610318N02Rik	RIKEN cDNA 2610318N02 gene	A_55_P2029420	2.522	3.206
2700046G09Rik	RIKEN cDNA 2700046G09 gene	A_55_P2110875	2.865	3.751
2810403G07Rik	RIKEN cDNA 2810403G07 gene	A_55_P2291796	-2.229	-3.417
2810416G20Rik	RIKEN cDNA 2810416G20 gene	A_55_P2010048	3.33	17.556
3300005D01Rik	RIKEN cDNA 3300005D01 gene	A_66_P107129	-4.625	-2.919
3830408C21Rik	RIKEN cDNA 3830408C21 gene	A_55_P2278845	-4.227	-4.678
3830417A13Rik	RIKEN cDNA 3830417A13 gene	A_51_P371867	-2.389	-2.434
4631405K08Rik	RIKEN cDNA 4631405K08 gene	A_55_P2388428	-2.269	-2.567
4632427E13Rik	RIKEN cDNA 4632427E13 gene	A_66_P111216	-2.195	2.553
4732423E21Rik	RIKEN cDNA 4732423E21 gene	A_55_P2210213	-4.073	-2.057
4831407H17Rik	RIKEN cDNA 4831407H17 gene	A_55_P2335768	-2.585	-3.965
4833419A21Rik	RIKEN cDNA 4833419A21 gene	A_55_P2220683	2.531	6.314
4833419G08Rik	RIKEN cDNA 4833419G08 gene	A_66_P138585	-2.873	3.063
4921504E06Rik	RIKEN cDNA 4921504E06 gene	A_55_P1980946	-2.614	-2.593
4921515L22Rik	RIKEN cDNA 4921515L22 gene	A_55_P2305045	2.864	2.171
4921528I07Rik (includes others)	predicted gene 10634	A_55_P2004471	-3.626	26.398
4930402D18Rik	RIKEN cDNA 4930402D18 gene	A_55_P2257306	-3.682	-4.366
4930404H24Rik	RIKEN cDNA 4930404H24 gene	A_55_P2118067	-15.783	-28.481
4930406D18Rik	RIKEN cDNA 4930406D18 gene	A_55_P2363170	-3.145	-3.537
4930414N06Rik	RIKEN cDNA 4930414N06 gene	A_55_P2196797	-2.203	-2.501
4930415C11Rik	RIKEN cDNA 4930415C11 gene	A_55_P2198983	6.396	5.494
4930417O22Rik	RIKEN cDNA 4930417O22 gene	A_51_P249363	-2.178	-2.232
4930434J06Rik	RIKEN cDNA 4930434J06 gene	A_55_P2242510	-2.233	-4.55
4930434J08Rik	RIKEN cDNA 4930434J08 gene	A_55_P2410711	-6.15	-6.903
4930440C22Rik	RIKEN cDNA 4930440C22 gene	A_55_P2419519	3.692	13.019
4930447J18Rik	RIKEN cDNA 4930447J18 gene	A_66_P123432	-2.026	-2.209
4930451E10Rik	RIKEN cDNA 4930451E10 gene	A_52_P624599	2.498	2.201
4930458A03Rik	RIKEN cDNA 4930458A03 gene	A_66_P113215	-8.619	-6.731
4930465M20Rik	RIKEN cDNA 4930465M20 gene	A_55_P2397999	2.068	3.61
4930469K13Rik	RIKEN cDNA 4930469K13 gene	A_55_P2214348	-2.31	4.983
4930471E19Rik	RIKEN cDNA 4930471E19 gene	A_55_P2362877	3.745	3.126
4930474G06Rik	RIKEN cDNA 4930474G06 gene	A_55_P2330173	-4.175	2.66
4930478P22Rik	RIKEN cDNA 4930478P22 gene	A_55_P2283116	3.654	3.778
4930480G23Rik	RIKEN cDNA 4930480G23 gene	A_55_P2361927	2.646	3.101
4930483J18Rik	RIKEN cDNA 4930483J18 gene	A_51_P176752	-2.311	2.378
4930487D11Rik	RIKEN cDNA 4930487D11 gene	A_66_P114158	-2.35	10.955
4930500H12Rik	RIKEN cDNA 4930500H12 gene	A_55_P2320328	-7.601	-8.522
4930509E16Rik	RIKEN cDNA 4930509E16 gene	A_66_P104624	-2.168	-2.291
4930512J16Rik	RIKEN cDNA 4930512J16 gene	A_55_P2082060	3.292	19.424
4930519E07Rik	RIKEN cDNA 4930519E07 gene	A_55_P2235951	-2.07	-2.09
4930519N06Rik	RIKEN cDNA 4930519N06 gene	A_55_P2287611	2.229	2.903
4930533B01Rik	RIKEN cDNA 4930533B01 gene	A_55_P2196442	-20.791	-20.662
4930548H24Rik	RIKEN cDNA 4930548H24 gene	A_51_P400054	-7.369	-3.7
4930551O13Rik	RIKEN cDNA 4930551O13 gene	A_55_P2216822	3.828	16.312
4930556H04Rik	RIKEN cDNA 4930556H04 gene	A_55_P2344244	-7.548	-8.757
4930556M19Rik	RIKEN cDNA 4930556M19 gene	A_52_P182391	2.728	5.368
4930567K20Rik	RIKEN cDNA 4930567K20 gene	A_55_P2217807	2.057	2.519
4930579K19Rik	RIKEN cDNA 4930579K19 gene	A_55_P2118881	-89.987	-28.926
4930588K23Rik	RIKEN cDNA 4930588K23 gene	A_55_P2048808	-2.734	3.276
4930589L23Rik	RIKEN cDNA 4930589L23 gene	A_55_P1958951	2.117	2.154
4930599N23Rik	RIKEN cDNA 4930599N23 gene	A_66_P100586	-2.712	3.579
4933400A11Rik	capping protein (actin filament) muscle Z-line, alpha 1 pseudogene	A_66_P127223	-104.646	-117.264
4933406B15Rik	RIKEN cDNA 4933406B15 gene	A_55_P2269983	-60.865	-100.48
4933406F09Rik	RIKEN cDNA 4933406F09 gene	A_55_P2145333	2.452	4.282
4933407E14Rik	RIKEN cDNA 4933407E14 gene	A_55_P2253284	4.046	22.89
4933411E02Rik	RIKEN cDNA 4933411E02 gene	A_55_P2305430	-3.044	-3.973
4933415J04Rik	RIKEN cDNA 4933415J04 gene	A_55_P2391499	2.127	4.291
4933416A02Rik	RIKEN cDNA 4933416A02 gene	A_55_P2250514	2.187	3.02
4933417E11Rik	RIKEN cDNA 4933417E11 gene	A_55_P2213418	-16.185	-13.303
4933423P22Rik	RIKEN cDNA 4933423P22 gene	A_55_P2032355	2.014	2.157
4933428C20Rik	RIKEN cDNA 4933428C20 gene	A_55_P2334177	-2.847	-2.919
4933432I03Rik	RIKEN cDNA 4933432I03 gene	A_55_P2282421	18.959	2.851
4933439C10Rik	RIKEN cDNA 4933439C10 gene	A_51_P408749	-2.488	5.263
4933439N14Rik	RIKEN cDNA 4933439N14 gene	A_55_P2378030	-20.352	-24.723
5033417F24Rik	RIKEN cDNA 5033417F24 gene	A_55_P1996414	3.131	3.64
5330431K02Rik	RIKEN cDNA 5330431K02 gene	A_55_P2315921	2.089	2.494
5430420F09Rik	RIKEN cDNA 5430420F09 gene	A_55_P2278965	-3.052	2.95
5730403I07Rik	RIKEN cDNA 5730403I07 gene	A_55_P2080095	-2.424	-2.141
5730412P04Rik	RIKEN cDNA 5730412P04 gene	A_55_P2195853	2.558	2.431
5730422E09Rik	RIKEN cDNA 5730422E09 gene	A_55_P2228710	2.531	7.49
5730433K22Rik	RIKEN cDNA 5730433K22 gene	A_55_P2423463	3.746	3.661
5730522E02Rik	RIKEN cDNA 5730522E02 gene	A_55_P2150145	-2.295	-2.577
5830405M20Rik	RIKEN cDNA 5830405M20 gene	A_55_P2219257	-2.001	2.258
5830420C07Rik	RIKEN cDNA 5830420C07 gene	A_55_P2198648	-2.207	8.76
5830472F04Rik	RIKEN cDNA 5830472F04 gene	A_51_P464118	-2.198	2.341
5930430L01Rik	RIKEN cDNA 5930430L01 gene	A_55_P2279927	5.503	2.481
5930436O19Rik	RIKEN cDNA 5930436O19 gene	A_55_P2371984	-2.025	2.533
6030443J06Rik	RIKEN cDNA 6030443J06 gene	A_55_P2282984	3.757	2.509
6030451C04Rik	RIKEN cDNA 6030451C04 gene	A_55_P2328787	4.526	12.096
6030458E02Rik	RIKEN cDNA 6030458E02 gene	A_55_P2204396	-9.541	2.977
6230400D17Rik	RIKEN cDNA 6230400D17 gene	A_55_P2324360	2.398	10.736
6430531B16Rik	RIKEN cDNA 6430531B16 gene	A_55_P2133826	-5.149	-3.45
6430706H07Rik	RIKEN cDNA 6430706H07 gene	A_55_P2381821	4.526	6.294
6530402F18Rik	RIKEN cDNA 6530402F18 gene	A_55_P2248556	-2.279	-2.347
6530409C15Rik	RIKEN cDNA 6530409C15 gene	A_55_P2130438	2.655	3.42
6720473M08Rik	RIKEN cDNA 6720473M08 gene	A_55_P2193064	-2.92	2.156
8030451A03Rik	RIKEN cDNA 8030451A03 gene	A_52_P322474	-5.793	-7.594
8030453O22Rik	RIKEN cDNA 8030453O22 gene	A_55_P2383897	-2.8	8.26
8030498J20Rik	RIKEN cDNA 8030498J20 gene	A_55_P2346619	-3.643	-3.993
8430423G03Rik	RIKEN cDNA 8430423G03 gene	A_66_P126931	-3.198	-2.967
8430426J06Rik	RIKEN cDNA 8430426J06 gene	A_55_P2416494	-13.756	-15.102
8430432A02Rik	RIKEN cDNA 8430432A02 gene	A_51_P472078	-2.196	2.165
9030405F24Rik	RIKEN cDNA 9030405F24 gene	A_55_P2243728	-2.67	-2.952
9030624G23Rik (includes others)	predicted gene 9257	A_55_P2179925	-2.749	-3.063
9130020K20Rik	RIKEN cDNA 9130020K20 gene	A_55_P2402134	-2.181	3.94
9130024F11Rik	RIKEN cDNA 9130024F11 gene	A_51_P494293	-2.939	-3.094
9130204L05Rik (includes others)	RIKEN cDNA 9130204L05 gene	A_55_P2018199	-2.715	-3.024
9330102E08Rik	RIKEN cDNA 9330102E08 gene	A_55_P2199717	3.737	5.143
9330175E14Rik	RIKEN cDNA 9330175E14 gene	A_52_P374983	3.175	35.449
9330179D12Rik	RIKEN cDNA 9330179D12 gene	A_55_P2277475	-4.037	-3.063
9430014N10Rik	RIKEN cDNA 9430014N10 gene	A_55_P2389714	-4.109	-4.662
9530003O04Rik	RIKEN cDNA 9530003O04 gene	A_55_P2245904	-5	-4.678
9530036M11Rik	RIKEN cDNA 9530036M11 gene	A_55_P2225178	2.297	3.296
9530047P18Rik	RIKEN cDNA 9530047P18 gene	A_55_P2274996	-201.117	-100.292
9530053H05Rik	RIKEN cDNA 9530053H05 gene	A_55_P2131061	-4.378	-6.636
9530083O12Rik	RIKEN cDNA 9530083O12 gene	A_55_P2209308	-4.388	-7.096
9530091C08Rik	RIKEN cDNA 9530091C08 gene	A_52_P517011	-232.878	-172.336
9630010G10Rik	RIKEN cDNA 9630010G10 gene	A_55_P2296118	-8.14	-6.246
9630013D21Rik	RIKEN cDNA 9630013D21 gene	A_52_P118706	-6.402	-5.851
9830107B12Rik/A530064D06Rik	RIKEN cDNA A530064D06 gene	A_55_P2172396	-69.975	-25.434
9930014A18Rik	RIKEN cDNA 9930014A18 gene	A_52_P510202	4.184	5.956
A030005L19Rik	RIKEN cDNA A030005L19 gene	A_51_P241213	-3.666	5.177
A130014A01Rik	RIKEN cDNA A130014A01 gene	A_55_P2385749	-2.563	2.05
A130023I24Rik	RIKEN cDNA A130023I24 gene	A_52_P520341	2.1	3.125
A130050O07Rik	RIKEN cDNA A130050O07 gene	A_55_P2057051	-4.138	-2.685
A130071D04Rik	RIKEN cDNA A130071D04 gene	A_55_P2374337	-2.071	2.306
A130078K24Rik	RIKEN cDNA A130078K24 gene	A_55_P2263098	-3.619	2.046
A230028O05Rik	RIKEN cDNA A230028O05 gene	A_55_P2341597	-7.19	-8.154
A230107N01Rik	RIKEN cDNA A230107N01 gene	A_55_P2212653	4.129	2.284
A330023F24Rik	RIKEN cDNA A330023F24 gene	A_55_P2192397	-2.929	3.215
A430028G04Rik	RIKEN cDNA A430028G04 gene	A_55_P2332509	-5.778	-6.564
A430078G23Rik	RIKEN cDNA A430078G23 gene	A_55_P2108983	2.296	2.663
A430102J17Rik	RIKEN cDNA A430102J17 gene	A_55_P2249220	-2.004	2.097
A430106G13Rik	RIKEN cDNA A430106G13 gene	A_55_P2393021	-2.852	-2.725
A530001N23Rik	RIKEN cDNA A530001N23 gene	A_66_P101393	-4.866	-5.319
A530006G24Rik	RIKEN cDNA A530006G24 gene	A_55_P2131820	-2.319	-3.199
A530010L16Rik	RIKEN cDNA A530010L16 gene	A_55_P2071661	-2.447	-3.268
A630026N12Rik	RIKEN cDNA A630026N12 gene	A_55_P2367415	-2.607	3.316
A630073K07Rik	RIKEN cDNA A630073K07 gene	A_55_P2189893	-5.562	-2.718
A630077J23Rik	RIKEN cDNA A630077J23 gene	A_55_P2021699	2.248	2.406
A730011C13Rik	RIKEN cDNA A730011C13 gene	A_55_P2189903	2.74	2.854
A830012C17Rik	RIKEN cDNA A830012C17 gene	A_51_P253652	-3.347	-2.362
A830029E22Rik	RIKEN cDNA A830029E22 gene	A_55_P2274837	-8.638	-9.848
A930002H24Rik	RIKEN cDNA A930002H24 gene	A_55_P2044167	2.75	3.243
A930002I21Rik	RIKEN cDNA A930002I21 gene	A_51_P367916	-19.103	-6.607
A930006K02Rik	RIKEN cDNA A930006K02 gene	A_55_P2206461	-3.274	4.633
A930007A09Rik	RIKEN cDNA A930007A09 gene	A_55_P2043013	2.24	7.578
A930010G16Rik	RIKEN cDNA A930010G16 gene	A_55_P2394052	3.125	2.484
A930018M24Rik	RIKEN cDNA A930018M24 gene	A_55_P2197134	-7.664	-8.6
A930028N01Rik	RIKEN cDNA A930028N01 gene	A_55_P1961541	-5.003	-2.903
AA465934	expressed sequence AA465934	A_55_P2044054	2.322	2.993
AA914427	EST AA914427	A_55_P2272538	-3.791	3.784
AADACL3	arylacetamide deacetylase-like 3	A_55_P2076876	-103.272	-44.145
AAK1	AP2 associated kinase 1	A_55_P2066279	3.259	2.222
ABCA1	ATP binding cassette subfamily A member 1	A_52_P665675	-3.893	-2.135
ABCA5	ATP binding cassette subfamily A member 5	A_52_P307961	7.175	18.192
ABCA6	ATP binding cassette subfamily A member 6	A_52_P508920	-5.114	-5.724
ABCA8	ATP binding cassette subfamily A member 8	A_55_P1953846	2.063	3.266
ABCA9	ATP binding cassette subfamily A member 9	A_55_P2062981	-26.305	-39.435
Abca17	ATP-binding cassette, sub-family A (ABC1), member 17	A_55_P1965728	-3.369	-5.716
ABCB1	ATP binding cassette subfamily B member 1	A_55_P1969477	14.037	2.862
ABCC1	ATP binding cassette subfamily C member 1	A_52_P601688	-2.724	-2.21
ABCC6	ATP binding cassette subfamily C member 6	A_66_P137268	2.076	2.984
ABCC12	ATP binding cassette subfamily C member 12	A_55_P2050483	-83.877	-94.167
ABCG2	ATP binding cassette subfamily G member 2 (Junior blood group)	A_55_P1996504	2.145	-2.336
ABHD6	abhydrolase domain containing 6	A_55_P2029366	3.498	3.585
ABHD15	abhydrolase domain containing 15	A_51_P386503	-3.679	-5.291
ABLIM1	actin binding LIM protein 1	A_52_P489778	2.761	-3.361
ACACA	acetyl-CoA carboxylase alpha	A_55_P2084703	2.349	-3.451
ACAP1	ArfGAP with coiled-coil, ankyrin repeat and PH domains 1	A_55_P2154914	-4.429	-4.14
ACAT2	acetyl-CoA acetyltransferase 2	A_66_P127411	2.295	-3.608
ACER2	alkaline ceramidase 2	A_55_P2367463	-20.534	-38.027
ACKR3	atypical chemokine receptor 3	A_52_P675395	8.217	-3.925
ACKR4	atypical chemokine receptor 4	A_55_P2050226	-7.095	-7.806
Acot6	acyl-CoA thioesterase 6	A_51_P191354	6.902	3.589
ACOT7	acyl-CoA thioesterase 7	A_51_P328652	-3.081	-5.985
ACOX2	acyl-CoA oxidase 2, branched chain	A_66_P138319	3.664	2.298
ACOXL	acyl-CoA oxidase-like	A_55_P2160416	2.89	2.291
ACSF2	acyl-CoA synthetase family member 2	A_55_P2167501	-87.223	-214.712
ACSL3	acyl-CoA synthetase long-chain family member 3	A_55_P2165324	4.664	-4.398
ACSL6	acyl-CoA synthetase long-chain family member 6	A_51_P380699	-28.727	-28.32
ACTC1	actin, alpha, cardiac muscle 1	A_55_P2040951	-2.806	-3.194
Actn3	actinin alpha 3	A_52_P656699	-3.542	-3.916
ACTRT2	actin related protein T2	A_51_P214725	-2.645	-2.405
ACVRL1	activin A receptor type IL	A_55_P2011380	-2.91	-5.83
ACY3	aminoacylase 3	A_51_P232399	-5.121	-9.616
ACYP2	acylphosphatase 2, muscle type	A_55_P2005666	2.695	-9.849
ADA	adenosine deaminase	A_51_P430423	-2.541	-7.933
ADAM8	ADAM metallopeptidase domain 8	A_55_P2025765	-4.445	-6.773
ADAM15	ADAM metallopeptidase domain 15	A_55_P2055819	-2.867	-3.256
ADAM17	ADAM metallopeptidase domain 17	A_55_P1999097	-3.516	2.867
ADAM18	ADAM metallopeptidase domain 18	A_51_P347154	-82.464	-54.082
ADAM22	ADAM metallopeptidase domain 22	A_55_P2028474	2.741	-3.037
Adam24	a disintegrin and metallopeptidase domain 24 (testase 1)	A_51_P379083	4.893	2.878
ADAM33	ADAM metallopeptidase domain 33	A_52_P333289	5.422	10.068
ADAMTS1	ADAM metallopeptidase with thrombospondin type 1 motif 1	A_52_P489295	2.728	-2.063
ADAMTS3	ADAM metallopeptidase with thrombospondin type 1 motif 3	A_55_P2163541	17.976	5.774
ADAMTS9	ADAM metallopeptidase with thrombospondin type 1 motif 9	A_52_P49321	8.261	3.426
ADAP2	ArfGAP with dual PH domains 2	A_51_P464710	-7.655	-5.131
ADCY3	adenylate cyclase 3	A_51_P484671	-4.901	-5.277
ADCY9	adenylate cyclase 9	A_55_P2106666	-2.169	-2.606
ADGRE1	adhesion G protein-coupled receptor E1	A_55_P2018934	-6.892	-7.07
ADGRE5	adhesion G protein-coupled receptor E5	A_55_P2007022	4.593	-2.44
ADGRG3	adhesion G protein-coupled receptor G3	A_51_P247694	12.214	5.044
ADGRV1	adhesion G protein-coupled receptor V1	A_51_P389539	-3.689	-2.301
ADI1	acireductone dioxygenase 1	A_55_P2121913	3.676	3.852
ADIPOQ	adiponectin, C1Q and collagen domain containing	A_51_P458451	10.06	-3.344
ADORA3	adenosine A3 receptor	A_55_P1972605	-3.93	-68.27
ADORA2A	adenosine A2a receptor	A_55_P2109382	2.421	18.294
ADORA2B	adenosine A2b receptor	A_66_P118906	-4.46	-7.659
ADRA1A	adrenoceptor alpha 1A	A_52_P424778	64.745	59.217
ADRA2C	adrenoceptor alpha 2C	A_55_P1984487	399.151	2.612
ADRB1	adrenoceptor beta 1	A_52_P322181	26.924	13.819
ADRB3	adrenoceptor beta 3	A_55_P2105685	4.197	2.457
ADSSL1	adenylosuccinate synthase like 1	A_55_P2030030	-2.275	-2.774
AF067061	cDNA sequence AF067061	A_55_P2182902	-3.482	-3.863
AGAP3	ArfGAP with GTPase domain, ankyrin repeat and PH domain 3	A_52_P334744	-2.933	-3.747
AGBL4	ATP/GTP binding protein-like 4	A_55_P2013569	-2.011	3.036
AGO2	argonaute 2, RISC catalytic component	A_55_P2297485	9.455	12.034
AGPAT3	1-acylglycerol-3-phosphate O-acyltransferase 3	A_55_P2152592	-2.168	-4.683
AHNAK2	AHNAK nucleoprotein 2	A_55_P2080070	5.22	7.203
AHR	aryl hydrocarbon receptor	A_55_P2109613	3.257	4.964
AHRR	aryl-hydrocarbon receptor repressor	A_51_P254425	-10.768	-4.807
AHSG	alpha-2-HS-glycoprotein	A_51_P424854	-2.122	-2.374
Ahsp	alpha hemoglobin stabilizing protein	A_52_P534583	2.52	-2.344
AI327134	expressed sequence AI327134	A_55_P2334324	4.254	2.261
AI427809	expressed sequence AI427809	A_66_P106525	-7.661	-9.637
AI447881	expressed sequence AI447881	A_55_P2417224	2.282	-6.157
AI504432	expressed sequence AI504432	A_55_P2018176	-3.822	-7.097
AI606473	expressed sequence AI606473	A_55_P2328082	-5.755	-6.497
AI661453	expressed sequence AI661453	A_55_P1967820	3.782	2.335
AICDA	activation-induced cytidine deaminase	A_55_P2168223	26.526	-2.591
AIF1	allograft inflammatory factor 1	A_51_P400543	-18.445	-90.946
AIG1	androgen-induced 1	A_55_P2048348	10.328	7.412
Airn	antisense Igf2r RNA	A_66_P115808	-2.241	3.27
AK5	adenylate kinase 5	A_51_P274259	3.215	3.662
AK155734	cDNA sequence AK155734	A_55_P2259660	2.403	2.703
AKAP12	A-kinase anchoring protein 12	A_51_P342567	2.172	5.651
AKAP13	A-kinase anchoring protein 13	A_55_P2056871	2.199	3.744
AKIP1	A-kinase interacting protein 1	A_52_P652913	2.237	3.143
AKNA	AT-hook transcription factor	A_55_P2056443	2.816	-3.292
AKR1C1/AKR1C2	aldo-keto reductase family 1, member C2	A_55_P2000964	-2.804	-3.205
ALCAM	activated leukocyte cell adhesion molecule	A_51_P359272	2.451	2.597
ALDH1L1	aldehyde dehydrogenase 1 family member L1	A_55_P1983733	-2.365	-11.046
ALDH3A1	aldehyde dehydrogenase 3 family member A1	A_55_P2065562	35.918	-2.222
ALDOC	aldolase, fructose-bisphosphate C	A_55_P2070992	4.996	-2.99
ALOX5	arachidonate 5-lipoxygenase	A_51_P247249	-2.941	-5.158
ALOX5AP	arachidonate 5-lipoxygenase-activating protein	A_51_P235687	-3.729	-12.408
ALOXE3	arachidonate lipoxygenase 3	A_55_P2023523	4.426	6.278
AMDHD2	amidohydrolase domain containing 2	A_51_P260658	2.228	2.113
AMER2	APC membrane recruitment protein 2	A_51_P181891	4.981	2.315
AMPD2	adenosine monophosphate deaminase 2	A_55_P1963031	3.82	-4.827
AMPH	amphiphysin	A_55_P2022870	-6.39	-4.283
AMY2A	amylase, alpha 2A (pancreatic)	A_55_P1983418	-16.377	-25.658
AMZ1	archaelysin family metallopeptidase 1	A_51_P114634	3.409	2.914
Anapc15	anaphase prompoting complex C subunit 15	A_51_P124647	-3.221	-3.376
ANGPT4	angiopoietin 4	A_51_P372393	-8.28	-55.344
ANGPTL4	angiopoietin like 4	A_51_P338443	-3.284	-2.037
ANK3	ankyrin 3, node of Ranvier (ankyrin G)	A_55_P2012999	-2.769	-3.135
ANKH	ANKH inorganic pyrophosphate transport regulator	A_51_P155152	-3.127	-7.904
ANKK1	ankyrin repeat and kinase domain containing 1	A_51_P158545	2.036	2.959
ANKLE1	ankyrin repeat and LEM domain containing 1	A_55_P2030721	-3.003	-4.813
ANKRD1	ankyrin repeat domain 1 (cardiac muscle)	A_52_P120803	5.196	6.496
ANKRD7	ankyrin repeat domain 7	A_55_P2028305	-4.678	-4.271
ANKRD12	ankyrin repeat domain 12	A_55_P2082050	2.421	3.017
ANKRD16	ankyrin repeat domain 16	A_55_P2075333	2.288	5.264
ANKRD29	ankyrin repeat domain 29	A_55_P1958921	9.978	-2.18
ANKRD42	ankyrin repeat domain 42	A_55_P2165879	2.243	6.718
ANKRD13B	ankyrin repeat domain 13B	A_51_P411757	4.039	-3.494
ANKRD33B	ankyrin repeat domain 33B	A_55_P2384521	-2.038	2.102
ANKRD34A	ankyrin repeat domain 34A	A_55_P2155216	-6.175	-6.651
ANKS1B	ankyrin repeat and sterile alpha motif domain containing 1B	A_55_P2356263	-43.573	-48.16
ANTXR1	anthrax toxin receptor 1	A_55_P1967391	2.051	-2.068
AP1B1	adaptor related protein complex 1 beta 1 subunit	A_55_P1981105	-2.577	-5.187
AP1S3	adaptor related protein complex 1 sigma 3 subunit	A_55_P2145637	2.216	-5.109
AP3S1	adaptor related protein complex 3 sigma 1 subunit	A_55_P2115297	2.416	3.95
APC	adenomatous polyposis coli	A_55_P2010891	2.209	2.422
APCDD1	adenomatosis polyposis coli down-regulated 1	A_55_P2004248	2.483	3.209
APH1B	aph-1 homolog B, gamma secretase subunit	A_52_P142191	3.379	5.679
APOA2	apolipoprotein A-II	A_55_P1966035	-3.584	-3.438
APOBR	apolipoprotein B receptor	A_51_P203182	-2.022	-2.745
APOL6	apolipoprotein L6	A_66_P104314	3.044	4.298
Apol7e (includes others)	apolipoprotein L 7e	A_55_P2148062	-9.867	-13.468
Apol9a/Apol9b	apolipoprotein L 9b	A_55_P2107775	-2.736	3.519
AQP3	aquaporin 3 (Gill blood group)	A_51_P245090	-7.31	-21.381
AQP5	aquaporin 5	A_55_P2071236	3.8	4.47
ARAP2	ArfGAP with RhoGAP domain, ankyrin repeat and PH domain 2	A_52_P593465	6.248	4.649
ARAP3	ArfGAP with RhoGAP domain, ankyrin repeat and PH domain 3	A_52_P195018	-22.573	-2.073
ARFGEF3	ARFGEF family member 3	A_52_P49042	88.515	58.279
ARG1	arginase 1	A_51_P303160	-64.724	-142.307
ARHGAP4	Rho GTPase activating protein 4	A_51_P339822	-5.639	-7.752
ARHGAP15	Rho GTPase activating protein 15	A_52_P349232	-168.886	-188.262
ARHGAP17	Rho GTPase activating protein 17	A_55_P2112360	-3.214	-2.576
ARHGAP19	Rho GTPase activating protein 19	A_52_P213207	-2.035	-8.831
ARHGAP22	Rho GTPase activating protein 22	A_55_P2108784	-2.837	2.379
ARHGAP27	Rho GTPase activating protein 27	A_55_P1972149	2.205	4.928
ARHGDIB	Rho GDP dissociation inhibitor (GDI) beta	A_52_P515247	-2.28	-3.908
ARHGEF3	Rho guanine nucleotide exchange factor 3	A_55_P2122709	2.68	3.161
ARHGEF7	Rho guanine nucleotide exchange factor 7	A_52_P26357	-2.099	-2.186
ARHGEF15	Rho guanine nucleotide exchange factor 15	A_55_P2035087	-3.431	-5.561
ARHGEF33	Rho guanine nucleotide exchange factor 33	A_66_P107482	-6.09	-2.539
ARHGEF39	Rho guanine nucleotide exchange factor 39	A_55_P2133220	-2.894	-5.115
ARHGEF10L	Rho guanine nucleotide exchange factor 10 like	A_55_P2005552	-3.618	-5.13
ARID3A	AT-rich interaction domain 3A	A_55_P2182358	3.046	3.92
ARID4B	AT-rich interaction domain 4B	A_55_P2106345	-2.517	4.018
ARID5B	AT-rich interaction domain 5B	A_52_P432580	-2.233	2.373
ARL5C	ADP ribosylation factor like GTPase 5C	A_51_P349413	-4.107	-2.653
ARMC2	armadillo repeat containing 2	A_52_P591473	3.006	2.723
ARMCX3	armadillo repeat containing, X-linked 3	A_55_P2006906	-10.26	-18.223
ARRDC3	arrestin domain containing 3	A_52_P164136	-3.328	-2.517
ARSI	arylsulfatase family member I	A_55_P2173516	-5.209	-5.791
ASAP2	ArfGAP with SH3 domain, ankyrin repeat and PH domain 2	A_55_P1957918	-9.392	-11.502
ASB1	ankyrin repeat and SOCS box containing 1	A_51_P111757	2.519	2.193
ASB4	ankyrin repeat and SOCS box containing 4	A_52_P594756	-3.673	-35.303
ASB10	ankyrin repeat and SOCS box containing 10	A_51_P406188	-2.067	-3.385
ASCL2	achaete-scute family bHLH transcription factor 2	A_55_P2033725	-3.383	-2.715
ASF1B	anti-silencing function 1B histone chaperone	A_51_P330213	-2.176	-2.762
ASGR2	asialoglycoprotein receptor 2	A_51_P484842	-7.808	-11.445
ASNS	asparagine synthetase (glutamine-hydrolyzing)	A_55_P1959748	3.78	-5.591
ASPA	aspartoacylase	A_51_P259975	3.768	-2.784
ASPDH	aspartate dehydrogenase domain containing	A_51_P346179	2.067	2.208
ASPH	aspartate beta-hydroxylase	A_55_P1967414	-2.229	-2.594
ASPM	abnormal spindle microtubule assembly	A_55_P1988228	-2.698	-8.934
ASTL	astacin-like metallo-endopeptidase (M12 family)	A_55_P1973833	3.468	2.484
ATG7	autophagy related 7	A_66_P119999	2.167	2.21
ATG12	autophagy related 12	A_55_P2085716	2.234	3.122
ATG16L1	autophagy related 16 like 1	A_55_P2145942	-3.734	-3.455
ATL1	atlastin GTPase 1	A_52_P526396	3.594	7.719
ATOH7	atonal bHLH transcription factor 7	A_55_P2020760	2.215	3.195
ATP13A4	ATPase type 13A4	A_55_P2038217	10.219	3.643
ATP1B3	ATPase, Na+/K+ transporting, beta 3 polypeptide	A_55_P2020183	-2.141	2.686
ATP2A3	ATPase, Ca++ transporting, ubiquitous	A_55_P1965772	4.074	3.928
ATP2B3	ATPase, Ca++ transporting, plasma membrane 3	A_55_P2013184	11.062	18.74
ATP2B4	ATPase, Ca++ transporting, plasma membrane 4	A_55_P1985265	-3.06	2.932
ATP6V1C1	ATPase, H+ transporting, lysosomal 42kDa, V1 subunit C1	A_65_P04472	3.685	3.042
ATP6V1C2	ATPase, H+ transporting, lysosomal 42kDa, V1 subunit C2	A_51_P518600	-5.467	-6.098
ATP8A1	ATPase, aminophospholipid transporter (APLT), class I, type 8A, member 1	A_55_P2075298	-3.102	-5.429
ATP8B3	ATPase, aminophospholipid transporter, class I, type 8B, member 3	A_55_P1960423	2.721	3.095
ATP8B4	ATPase, class I, type 8B, member 4	A_66_P125392	-3.316	-2.854
ATP9A	ATPase, class II, type 9A	A_55_P2166123	-3.439	-3.732
ATXN7	ataxin 7	A_55_P2099890	-3.334	-5.367
AU015558	expressed sequence AU015558	A_55_P2306784	-2.421	-2.668
AU015680	expressed sequence AU015680	A_55_P2401971	-3.126	-3.495
AU015836	expressed sequence AU015836	A_55_P2015675	54.559	-2.028
AU019176	expressed sequence AU019176	A_55_P2290378	7.206	2.184
AU022751	expressed sequence AU022751	A_55_P2059387	7.038	7.593
AU040972	expressed sequence AU040972	A_55_P2347756	-3.424	-3.938
AUNIP	aurora kinase A and ninein interacting protein	A_52_P56397	-2.287	-4.047
AURKB	aurora kinase B	A_55_P1980631	-3.381	-3.631
AVIL	advillin	A_51_P166339	-7.092	-7.635
AVPR2	arginine vasopressin receptor 2	A_51_P306933	-18.243	-20.792
AXIN2	axin 2	A_55_P2000783	5.138	2.828
AZI2	5-azacytidine induced 2	A_55_P2117799	-5.641	-10.483
AZIN1	antizyme inhibitor 1	A_52_P117313	3.041	3.276
B020031M17Rik	RIKEN cDNA B020031M17 gene	A_55_P2017769	-2.306	2.353
B230110G15Rik	RIKEN cDNA B230110G15 gene	A_55_P2340613	-12.719	-11.547
B230217C12Rik	RIKEN cDNA B230217C12 gene	A_52_P403246	-3.761	-2.753
B230307C23Rik	RIKEN cDNA B230307C23 gene	A_55_P2032302	-2.051	-2.139
B230317F23Rik	RIKEN cDNA B230317F23 gene	A_55_P1994534	-2.52	3.047
B230359F08Rik	RIKEN cDNA B230359F08 gene	A_66_P130855	4.153	5.292
B3GAT1	beta-1,3-glucuronyltransferase 1	A_52_P349318	2.206	3.065
B4GALNT2	beta-1,4-N-acetyl-galactosaminyl transferase 2	A_55_P1956147	2.586	11.886
B4GALT4	UDP-Gal:betaGlcNAc beta 1,4- galactosyltransferase, polypeptide 4	A_51_P238383	-2.5	-5.153
B4GALT6	UDP-Gal:betaGlcNAc beta 1,4- galactosyltransferase, polypeptide 6	A_55_P2084611	-2.902	-2.84
B930049P21Rik	RIKEN cDNA B930049P21 gene	A_66_P132890	-2.886	2.714
B930078G14Rik	RIKEN cDNA B930078G14 gene	A_55_P2226675	-7.909	-15.244
B930095M22Rik	RIKEN cDNA B930095M22 gene	A_55_P2266744	-5.74	-7.584
BACE2	beta-site APP-cleaving enzyme 2	A_55_P2157033	3.079	-2.961
BACH2	BTB and CNC homology 1, basic leucine zipper transcription factor 2	A_66_P114768	5.746	90.602
BARD1	BRCA1 associated RING domain 1	A_55_P2186648	-2.928	-5.785
BATF3	basic leucine zipper transcription factor, ATF-like 3	A_51_P419286	-2.892	-28.343
BBS1	Bardet-Biedl syndrome 1	A_55_P1955472	2.475	4.588
BC021767	cingulin pseudogene	A_55_P2169417	54.228	19.819
BC023969	cDNA sequence BC023969	A_55_P2194064	-2.435	-5.302
BC049762	cDNA sequence BC049762	A_55_P2052106	2.054	2.078
BC064078	cDNA sequence BC064078	A_55_P2154719	-2.478	-17.892
BC107364	cDNA sequence BC107364	A_55_P2117055	2.514	2.718
BCAM	basal cell adhesion molecule (Lutheran blood group)	A_51_P173601	-2.723	-3.769
BCL11A	B-cell CLL/lymphoma 11A	A_55_P1988872	19.133	2.112
BCL2L14	BCL2 like 14	A_55_P2157093	3.531	5.98
BCL7A	B-cell CLL/lymphoma 7A	A_55_P2185870	6.368	8.762
BDH1	3-hydroxybutyrate dehydrogenase, type 1	A_52_P468343	4.038	-14.808
BDH2	3-hydroxybutyrate dehydrogenase, type 2	A_55_P2119969	-2.629	-6.77
Bex1	brain expressed gene 1	A_65_P16753	14.672	41.621
Bex6	brain expressed gene 6	A_55_P2028832	-19.768	-27.269
BFSP1	beaded filament structural protein 1	A_55_P2003903	2.483	-2.937
BGLAP	bone gamma-carboxyglutamate (gla) protein	A_66_P101477	16.789	-2.293
Bhlhe41	basic helix-loop-helix family, member e41	A_55_P2133001	20.403	21.908
BHMT	betaine--homocysteine S-methyltransferase	A_55_P2105181	2.574	2.206
BICC1	BicC family RNA binding protein 1	A_51_P146633	2.271	-3.072
BICD1	bicaudal D homolog 1 (Drosophila)	A_52_P97221	26.162	3.794
BIN2	bridging integrator 2	A_55_P2182273	-2.012	-3.134
BIRC7	baculoviral IAP repeat containing 7	A_55_P1998456	2.424	2.208
BMP2	bone morphogenetic protein 2	A_55_P2041961	-2.797	-3.414
BMP5	bone morphogenetic protein 5	A_51_P516637	-2.534	-2.817
BMP7	bone morphogenetic protein 7	A_52_P278354	3.429	2.505
BORCS6	BLOC-1 related complex subunit 6	A_51_P518926	-2.095	-2.059
BPI	bactericidal/permeability-increasing protein	A_51_P509469	-30.041	-73.085
BPIFB6	BPI fold containing family B member 6	A_51_P409311	-3.72	-2.832
BPIFC	BPI fold containing family C	A_55_P1966583	-2.785	-3.966
BRE	brain and reproductive organ-expressed (TNFRSF1A modulator)	A_55_P2002205	5.937	3.067
BRI3	brain protein I3	A_55_P2027436	2.019	2.383
BST1	bone marrow stromal cell antigen 1	A_51_P499838	-2.327	-10.78
BTBD11	BTB (POZ) domain containing 11	A_55_P2082434	-11.138	-17.479
BTBD17	BTB (POZ) domain containing 17	A_52_P381553	-94.145	-100.555
BTG4	BTG family member 4	A_51_P491190	-10.679	-11.991
BTN1A1	butyrophilin subfamily 1 member A1	A_52_P196097	4.816	32.725
Btnl1	butyrophilin-like 1	A_55_P2114959	2.35	5.33
BTNL2	butyrophilin like 2	A_55_P1995354	16.438	2.224
Btnl5-ps	butyrophilin-like 5, pseudogene	A_55_P2035129	-6.518	-7.06
C6	complement component 6	A_51_P449995	2.149	2.018
C7	complement component 7	A_55_P2063880	-3.933	-4.224
C76472	expressed sequence C76472	A_55_P2418111	-2.881	-3.256
C80012	expressed sequence C80012	A_55_P2212733	-3.09	2.924
C030016D13Rik	RIKEN cDNA C030016D13 gene	A_55_P1952274	-2.166	7.079
C030034E14Rik	RIKEN cDNA C030034E14 gene	A_55_P2188862	-2.936	3.845
C10orf11	chromosome 10 open reading frame 11	A_66_P104296	2.366	2.574
C10orf54	chromosome 10 open reading frame 54	A_55_P2115136	-2.161	2.278
C10orf128	chromosome 10 open reading frame 128	A_52_P308413	2.292	-6.602
C11orf31	chromosome 11 open reading frame 31	A_55_P2010704	2.787	4.088
C11orf71	chromosome 11 open reading frame 71	A_55_P2322120	-2.515	2.125
C130026I21Rik (includes others)	RIKEN cDNA C130026I21 gene	A_55_P2184013	4.539	2.232
C130026L21Rik	RIKEN cDNA C130026L21 gene	A_55_P2030020	-2.51	-2.817
C130050O18Rik	RIKEN cDNA C130050O18 gene	A_52_P371135	-3.759	-5.288
C130057D09Rik	RIKEN cDNA C130057D09 gene	A_55_P2193661	-18.906	-21.229
C130078N14	uncharacterized protein C130078N14	A_55_P2256646	2.186	2.357
C14orf159	chromosome 14 open reading frame 159	A_55_P2136121	-2.462	-2.742
C16orf74	chromosome 16 open reading frame 74	A_51_P234044	12.651	9.935
C17orf53	chromosome 17 open reading frame 53	A_55_P2171493	-3.058	-5.694
C17orf99	chromosome 17 open reading frame 99	A_55_P2124415	-2.139	-2.395
C17orf105	chromosome 17 open reading frame 105	A_51_P233619	-5.299	-3.336
C19orf71	chromosome 19 open reading frame 71	A_52_P18937	2.725	3.994
C1orf54	chromosome 1 open reading frame 54	A_55_P2156186	-2.729	-3.977
C1orf95	chromosome 1 open reading frame 95	A_55_P2057803	10.235	6.053
C1orf101	chromosome 1 open reading frame 101	A_55_P2149891	-2.179	-2.429
C1orf123	chromosome 1 open reading frame 123	A_55_P1972763	-2.002	6.07
C1orf127	chromosome 1 open reading frame 127	A_55_P2099329	-2.698	-6.247
C1orf162	chromosome 1 open reading frame 162	A_66_P134453	3.091	-12.71
C1QA	complement component 1, q subcomponent, A chain	A_51_P181451	-42.218	-136.635
C1QB	complement component 1, q subcomponent, B chain	A_51_P351860	-8.699	-35.376
C1QC	complement component 1, q subcomponent, C chain	A_51_P102789	-7.544	-42.929
C1S	complement component 1, s subcomponent	A_55_P2150179	6.614	3.086
C20orf195	chromosome 20 open reading frame 195	A_55_P2070303	2.744	4.51
C22orf15	chromosome 22 open reading frame 15	A_55_P2040873	-2.471	-2.754
C22orf23	chromosome 22 open reading frame 23	A_51_P363642	2.951	3.061
C230072F16Rik	RIKEN cDNA C230072F16 gene	A_55_P2088380	-28.359	-2.57
C230073G13Rik	RIKEN cDNA C230073G13 gene	A_55_P2359560	-2.841	3.403
C230094B09Rik	RIKEN cDNA C230094B09 gene	A_55_P2220342	-2.098	2.331
C230099D08Rik	RIKEN cDNA C230099D08 gene	A_55_P2063196	2.262	2.81
C2CD5	C2 calcium-dependent domain containing 5	A_65_P02171	3.134	2.531
C2orf40	chromosome 2 open reading frame 40	A_51_P404463	-15.682	-21.753
C2orf44	chromosome 2 open reading frame 44	A_55_P2014540	-4.995	2.199
C330013J21Rik	RIKEN cDNA C330013J21 gene	A_51_P211423	2.024	2.304
C3AR1	complement component 3a receptor 1	A_51_P282557	-3.351	-5
C430002N11Rik	RIKEN cDNA C430002N11 gene	A_55_P2427150	34.383	107.669
C430003N24Rik	RIKEN cDNA C430003N24 gene	A_55_P2248320	-2.22	2.597
C430049E01Rik	RIKEN cDNA C430049E01 gene	A_55_P2369534	-2.37	-4.109
C4orf33	chromosome 4 open reading frame 33	A_55_P1965793	3.099	4.955
C4orf36	chromosome 4 open reading frame 36	A_55_P2163877	2.462	3.194
C4orf45	chromosome 4 open reading frame 45	A_52_P221145	6.892	3.747
C530014P21Rik	RIKEN cDNA C530014P21 gene	A_55_P2329313	-9.377	-10.629
C5AR1	complement component 5a receptor 1	A_55_P2017681	-56.583	-7.501
C5orf28	chromosome 5 open reading frame 28	A_55_P2183914	-3.913	-2.996
C7orf26	chromosome 7 open reading frame 26	A_66_P135244	2.55	3.625
C7orf49	chromosome 7 open reading frame 49	A_55_P2060323	-3.108	-3.917
C7orf60	chromosome 7 open reading frame 60	A_55_P2062388	-2.111	-4.457
C87414 (includes others)	expressed sequence C87414	A_55_P2069802	-22.088	-93.205
C9orf78	chromosome 9 open reading frame 78	A_55_P2077497	-2.364	2.349
C9orf131	chromosome 9 open reading frame 131	A_66_P133416	-2.509	-3.549
C9orf152	chromosome 9 open reading frame 152	A_52_P204331	119.051	-2.195
CA6	carbonic anhydrase VI	A_55_P2004370	-2.703	-2.223
CA12	carbonic anhydrase XII	A_55_P2019312	-4.55	-15.365
CABIN1	calcineurin binding protein 1	A_52_P93422	-2.859	-3.2
CABP4	calcium binding protein 4	A_52_P625321	2.278	3.348
CABP5	calcium binding protein 5	A_55_P2055504	-2.046	4.945
CACNA1C	calcium channel, voltage-dependent, L type, alpha 1C subunit	A_55_P2235931	21.698	-2.598
CACNA1D	calcium channel, voltage-dependent, L type, alpha 1D subunit	A_51_P251209	-33.265	-20.345
CACNA1F	calcium channel, voltage-dependent, L type, alpha 1F subunit	A_55_P2043718	-3.339	-6.338
CACNG8	calcium channel, voltage-dependent, gamma subunit 8	A_66_P133409	2.119	2.567
CADM1	cell adhesion molecule 1	A_55_P2114118	-2.801	-4.264
CADM2	cell adhesion molecule 2	A_55_P2142928	19.139	2.247
CADM3	cell adhesion molecule 3	A_52_P553013	3.467	2.325
CADPS2	Ca++-dependent secretion activator 2	A_55_P2043157	-4.183	-3.058
CAGE1	cancer antigen 1	A_55_P2034335	2.36	5.64
Calcoco2	calcium binding and coiled-coil domain 2	A_51_P324529	-4.782	-2.434
CALCR	calcitonin receptor	A_52_P469789	-2.459	-2.741
CALHM2	calcium homeostasis modulator 2	A_51_P326994	-2.63	-4.897
CALML3	calmodulin like 3	A_55_P2083317	-3.353	3.596
CAMK1D	calcium/calmodulin dependent protein kinase ID	A_52_P131353	-9.892	-3.608
CAMK2N2	calcium/calmodulin-dependent protein kinase II inhibitor 2	A_51_P355151	7.369	4.868
CAMP	cathelicidin antimicrobial peptide	A_55_P2039699	-11.256	-16.715
CAND2	cullin-associated and neddylation-dissociated 2 (putative)	A_51_P141071	2.703	4.404
CAPN5	calpain 5	A_52_P683441	-2.534	-2.469
CAPN9	calpain 9	A_66_P135651	-4.064	-2.919
CAPRIN1	cell cycle associated protein 1	A_55_P2116054	4.126	2.838
CAPZA1	capping protein (actin filament) muscle Z-line, alpha 1	A_55_P2003005	-2.046	-3.723
Car15	carbonic anhydrase 15	A_55_P2154416	-2.262	2.6
CARD14	caspase recruitment domain family member 14	A_51_P137611	48.373	3.602
CASC1	cancer susceptibility candidate 1	A_55_P2104567	2.639	4.695
CASK	calcium/calmodulin-dependent serine protein kinase (MAGUK family)	A_55_P2052789	-3.744	-3.739
CASKIN1	CASK interacting protein 1	A_55_P2057469	-2.002	-2.632
CASP3	caspase 3	A_52_P117576	-2.446	-3.016
CASP6	caspase 6	A_51_P215922	-2.534	-4.283
Casp12	caspase 12	A_55_P1983853	-7.039	-8.385
CASS4	Cas scaffolding protein family member 4	A_55_P2100586	-6.463	-3.611
CASZ1	castor zinc finger 1	A_55_P1995135	3.95	5.771
CAT	catalase	A_51_P191611	-2.673	2.024
CATSPER1	cation channel, sperm associated 1	A_52_P1087486	-14.666	-9.542
CBFA2T3	core-binding factor, runt domain, alpha subunit 2; translocated to, 3	A_51_P380750	-3.036	-7.783
CBLN1	cerebellin 1 precursor	A_55_P1984591	2.523	2.897
CBR3	carbonyl reductase 3	A_51_P481159	-2.769	-2.491
CBX8	chromobox 8	A_52_P229997	-2.148	-4.361
CCBE1	collagen and calcium binding EGF domains 1	A_52_P39083	6.124	6.606
CCDC13	coiled-coil domain containing 13	A_55_P2169167	2.775	2.08
CCDC15	coiled-coil domain containing 15	A_66_P132997	2.075	7.315
CCDC34	coiled-coil domain containing 34	A_55_P2097483	3.125	2.59
CCDC40	coiled-coil domain containing 40	A_55_P2085133	4.144	2.051
Ccdc50	coiled-coil domain containing 50	A_55_P2151026	-2.599	2.009
CCDC60	coiled-coil domain containing 60	A_52_P471494	-166.139	-184.771
CCDC80	coiled-coil domain containing 80	A_55_P2128869	-4.303	-5.472
CCDC103	coiled-coil domain containing 103	A_55_P2046288	-17.336	-3.657
CCDC110	coiled-coil domain containing 110	A_52_P363316	-2.304	-2.503
CCDC116	coiled-coil domain containing 116	A_51_P403243	-2.38	-2.664
CCDC122	coiled-coil domain containing 122	A_51_P331841	3.166	-2.047
CCDC149	coiled-coil domain containing 149	A_55_P2162175	-2.549	2.081
CCDC155	coiled-coil domain containing 155	A_55_P2070373	12.209	9.746
CCDC158	coiled-coil domain containing 158	A_52_P275769	-2.555	3.242
Ccdc162	coiled-coil domain containing 162	A_55_P2114367	2.307	3.176
CCDC169	coiled-coil domain containing 169	A_55_P2076106	-3.577	-5.828
CCDC172	coiled-coil domain containing 172	A_55_P2026149	-3.853	-2.573
CCDC191	coiled-coil domain containing 191	A_51_P301621	45.462	2.516
CCDC109B	coiled-coil domain containing 109B	A_51_P317031	-3.157	-4.291
Ccdc74a	coiled-coil domain containing 74A	A_51_P450459	-263.583	-289.336
CCKBR	cholecystokinin B receptor	A_51_P506201	-2.726	-4.256
Ccl2	chemokine (C-C motif) ligand 2	A_51_P286737	2.28	-3.28
CCL5	chemokine (C-C motif) ligand 5	A_52_P638459	-2.512	7.278
Ccl7	chemokine (C-C motif) ligand 7	A_51_P436652	2.283	-2.56
Ccl9	chemokine (C-C motif) ligand 9	A_51_P185660	-4.506	-13.877
CCL11	chemokine (C-C motif) ligand 11	A_51_P331752	7.503	-5.598
CCL17	chemokine (C-C motif) ligand 17	A_51_P114462	6.096	-12.642
CCL24	chemokine (C-C motif) ligand 24	A_51_P322640	-3.988	-115.291
CCL25	chemokine (C-C motif) ligand 25	A_55_P2027852	3.192	-3.142
Ccl27a	chemokine (C-C motif) ligand 27A	A_55_P2070576	2.079	2.6
CCL3L3	chemokine (C-C motif) ligand 3-like 3	A_51_P140710	5.801	2.423
CCM2L	cerebral cavernous malformation 2-like	A_55_P2018191	-2.39	-2.308
CCNA2	cyclin A2	A_51_P481920	-2.167	-12.815
CCNB1	cyclin B1	A_55_P2065671	2.005	-2.805
CCND1	cyclin D1	A_66_P111562	-5.78	-23.107
CCND3	cyclin D3	A_51_P238448	-2.53	-6.38
CCNY	cyclin Y	A_55_P2419514	2.099	2.422
CCR1	chemokine (C-C motif) receptor 1	A_52_P616356	-4.463	2.741
CCR2	chemokine (C-C motif) receptor 2	A_51_P245989	-39.034	-271.592
CCR3	chemokine (C-C motif) receptor 3	A_52_P661044	-66.919	-30.138
CCR5	chemokine (C-C motif) receptor 5 (gene/pseudogene)	A_52_P578732	-13.315	-4.132
Ccr1l1	chemokine (C-C motif) receptor 1-like 1	A_55_P2004786	-2.867	3.049
CCRL2	chemokine (C-C motif) receptor-like 2	A_55_P2049867	4.147	11.664
CD27	CD27 molecule	A_51_P229664	2.577	-2.609
CD28	CD28 molecule	A_55_P1979491	22.874	2.953
Cd33	CD33 antigen	A_66_P109986	8.96	13.943
CD40	CD40 molecule	A_55_P2036693	-3.816	-4.981
CD72	CD72 molecule	A_55_P2180415	-6.397	-74.581
CD74	CD74 molecule	A_51_P284608	-6.078	-7.525
CD82	CD82 molecule	A_55_P2048794	5.267	4.193
CD93	CD93 molecule	A_51_P238722	2.105	2.641
CD101	CD101 molecule	A_55_P2059854	-8.258	-3.848
CD109	CD109 molecule	A_51_P349546	11.646	9.349
CD177	CD177 molecule	A_51_P385718	-4.913	-3.114
CD200	CD200 molecule	A_55_P2052062	26.866	65.701
CD209	CD209 molecule	A_55_P1960376	-8.905	-9.991
CD226	CD226 molecule	A_52_P416327	14.89	-5.877
CD274	CD274 molecule	A_51_P248666	5.09	17.625
CD276	CD276 molecule	A_51_P499551	9.003	2.15
CD200R1L	CD200 receptor 1 like	A_55_P2099039	49.023	3.001
CD300A	CD300a molecule	A_55_P2008297	-5.698	-8.736
CD300E	CD300e molecule	A_51_P312035	-2.69	-2.128
CD300LD	CD300 molecule like family member d	A_55_P2006153	-8.483	-4.133
CD300LF	CD300 molecule like family member f	A_55_P2081164	41.973	7.622
CD79A	CD79a molecule	A_55_P2137496	-3.577	-3.07
CDA	cytidine deaminase	A_52_P469502	8.13	36.165
CDC6	cell division cycle 6	A_52_P219473	-3.848	-10.403
CDC14A	cell division cycle 14A	A_52_P319726	-4.075	2.508
CDCA8	cell division cycle associated 8	A_55_P2170681	-2.052	-2.981
CDH16	cadherin 16	A_51_P287100	2.406	5.421
CDHR5	cadherin related family member 5	A_52_P523445	2.374	2.796
CDK15	cyclin-dependent kinase 15	A_55_P2006862	-2.233	-38.668
CDK2AP2	cyclin-dependent kinase 2 associated protein 2	A_51_P111259	-2.792	-2.655
CDK5R1	cyclin-dependent kinase 5, regulatory subunit 1 (p35)	A_55_P2156583	-4.972	-3.895
CDK5R2	cyclin-dependent kinase 5, regulatory subunit 2 (p39)	A_66_P118059	-3.926	-2.036
CDK5RAP2	CDK5 regulatory subunit associated protein 2	A_55_P2228948	-2.545	-2.899
CDKL2	cyclin dependent kinase like 2	A_55_P2026675	-2.18	2.418
CDKL3	cyclin dependent kinase like 3	A_55_P1953957	-2.131	-3.202
Cdkn1c	cyclin-dependent kinase inhibitor 1C (P57)	A_51_P339540	468.291	84.812
CDKN2A	cyclin-dependent kinase inhibitor 2A	A_55_P2008437	2.472	-2.199
CDNF	cerebral dopamine neurotrophic factor	A_51_P479645	2.34	3.048
CDO1	cysteine dioxygenase type 1	A_51_P489452	213.788	188.451
CDPF1	cysteine rich, DPF motif domain containing 1	A_52_P450835	2.355	2.139
CEACAM1	carcinoembryonic antigen related cell adhesion molecule 1	A_55_P2386236	2.322	-2.37
Ceacam10	carcinoembryonic antigen-related cell adhesion molecule 10	A_52_P134195	-2.387	-5.269
CEACAM16	carcinoembryonic antigen related cell adhesion molecule 16	A_55_P1973501	2.568	3.493
CEBPD	CCAAT/enhancer binding protein delta	A_51_P444447	-2.28	-4.29
CEBPE	CCAAT/enhancer binding protein epsilon	A_55_P2165839	-20.659	-26.092
Celf6	CUGBP, Elav-like family member 6	A_66_P126428	5.5	2.379
Celrr	cerebellum expressed regulatory RNA	A_55_P1994962	-4.475	-3.136
CELSR1	cadherin EGF LAG seven-pass G-type receptor 1	A_51_P440743	2.26	-2.28
CELSR3	cadherin EGF LAG seven-pass G-type receptor 3	A_55_P2179587	3.136	3.62
CENPK	centromere protein K	A_55_P2106150	-2.149	-3.205
CENPM	centromere protein M	A_51_P463087	-2.161	-11.749
CEP68	centrosomal protein 68kDa	A_66_P132777	-3.628	-3.955
CEP89	centrosomal protein 89kDa	A_55_P2035653	-4.523	-6.059
Ces1g	carboxylesterase 1G	A_51_P253481	4.04	-5.119
CFAP43	cilia and flagella associated protein 43	A_52_P425651	-4.302	-4.538
CFAP52	cilia and flagella associated protein 52	A_51_P288558	-3.262	-3.528
CFAP69	cilia and flagella associated protein 69	A_51_P116601	2.048	2.031
CFAP74	cilia and flagella associated protein 74	A_55_P2009066	2.119	4.317
CFAP161	cilia and flagella associated protein 161	A_51_P160536	-13.027	-31.894
CFB	complement factor B	A_51_P413866	-14.323	4.027
CFH	complement factor H	A_55_P2017418	-6.774	-20.582
Cfhr2	complement factor H-related 2	A_55_P2098995	-7.764	-14.252
CFLAR	CASP8 and FADD like apoptosis regulator	A_55_P1983468	5.854	2.95
CFP	complement factor properdin	A_51_P408363	-2.684	-18.296
CGN	cingulin	A_55_P2169415	22.683	6.78
CHAC1	ChaC glutathione-specific gamma-glutamylcyclotransferase 1	A_51_P134812	5.876	-3.258
CHADL	chondroadherin like	A_55_P2232325	-2.496	2.707
CHCHD2	coiled-coil-helix-coiled-coil-helix domain containing 2	A_55_P2170589	2.005	4.551
CHCHD6	coiled-coil-helix-coiled-coil-helix domain containing 6	A_55_P1990261	3.781	2.78
CHCHD7	coiled-coil-helix-coiled-coil-helix domain containing 7	A_55_P1963206	-2.075	-2.232
CHD2	chromodomain helicase DNA binding protein 2	A_66_P101171	3.283	5.337
CHD3	chromodomain helicase DNA binding protein 3	A_55_P2061386	3.47	5.013
CHI3L1	chitinase 3 like 1	A_51_P362066	-27.435	-12.444
CHN1	chimerin 1	A_52_P118310	-2.598	-2.893
CHN2	chimerin 2	A_52_P302587	-41.482	-118.884
CHP2	calcineurin-like EF-hand protein 2	A_51_P334318	-5.493	-6.175
CHPT1	choline phosphotransferase 1	A_52_P655803	3.263	3.367
CHRDL1	chordin-like 1	A_66_P124091	21.366	-3.484
CHST1	carbohydrate (keratan sulfate Gal-6) sulfotransferase 1	A_55_P2061620	2.049	-2.27
CHST7	carbohydrate (N-acetylglucosamine 6-O) sulfotransferase 7	A_51_P229925	-7.218	-20.909
CHST10	carbohydrate sulfotransferase 10	A_51_P445562	3.551	2.863
CIB2	calcium and integrin binding family member 2	A_55_P2120354	-3.291	-3.493
CIB3	calcium and integrin binding family member 3	A_55_P2078494	2.248	5.91
CIDEA	cell death-inducing DFFA-like effector a	A_51_P199168	-8.444	-4.547
CIITA	class II, major histocompatibility complex, transactivator	A_55_P2179074	-5.39	-6.571
CIPC	CLOCK-interacting pacemaker	A_52_P366772	4.411	3.798
CISD1	CDGSH iron sulfur domain 1	A_55_P2032936	3.781	2.253
CITED1	Cbp/p300-interacting transactivator, with Glu/Asp rich carboxy-terminal domain, 1	A_55_P1979833	-17.201	-18.507
CITED4	Cbp/p300-interacting transactivator, with Glu/Asp rich carboxy-terminal domain, 4	A_52_P426768	7.449	18.81
CKB	creatine kinase, brain	A_55_P1976224	-2.096	-3.74
CKLF	chemokine-like factor	A_55_P1989534	2.034	3.537
CLCA2	chloride channel accessory 2	A_51_P131119	-2.892	-4.575
CLCN7	chloride channel, voltage-sensitive 7	A_52_P105015	2	2.068
CLDN7	claudin 7	A_55_P2158663	-5.762	-7.654
CLDN17	claudin 17	A_55_P1973203	-17.075	-13.037
CLDN20	claudin 20	A_55_P2007956	2.679	3.034
Cldn34c4	claudin 34C4	A_51_P438555	2.062	2.149
CLEC10A	C-type lectin domain family 10 member A	A_55_P2045055	-5.376	-98.304
CLEC12A	C-type lectin domain family 12 member A	A_52_P66520	-6.715	-12.596
CLEC12B	C-type lectin domain family 12 member B	A_51_P192964	-2.838	2.164
CLEC1B	C-type lectin domain family 1 member B	A_55_P1992617	-2.542	4.212
Clec2d (includes others)	C-type lectin domain family 2, member d	A_51_P182311	2.619	-2.681
CLEC4A	C-type lectin domain family 4 member A	A_55_P2039622	-2.658	-2.615
Clec4a3	C-type lectin domain family 4, member a3	A_51_P147274	-5.172	-14.518
Clec4a4	C-type lectin domain family 4, member a4	A_55_P2103887	-8.261	-30.264
Clec4b2	C-type lectin domain family 4, member b2	A_55_P2079645	-6.525	-15.873
CLEC4C	C-type lectin domain family 4 member C	A_55_P1992530	-61.319	-912.02
CLEC4E	C-type lectin domain family 4 member E	A_52_P161488	31.34	31.902
CLEC5A	C-type lectin domain family 5 member A	A_52_P142888	5.217	-3.344
CLEC6A	C-type lectin domain family 6 member A	A_55_P2035018	-2.395	6.675
CLIC5	chloride intracellular channel 5	A_51_P420547	95.688	470.314
Cma2/Mcpt9	chymase 2, mast cell	A_55_P1995580	2.207	3.202
CMBL	carboxymethylenebutenolidase homolog (Pseudomonas)	A_51_P272283	-8.835	-11.425
CMKLR1	chemerin chemokine-like receptor 1	A_55_P2305623	-5.537	-6.023
CMTM8	CKLF-like MARVEL transmembrane domain containing 8	A_51_P308048	7.816	6.595
Cmtm2a	CKLF-like MARVEL transmembrane domain containing 2A	A_55_P2056789	7.767	4.9
Cmya5	cardiomyopathy associated 5	A_55_P2149288	-2.294	2.662
Cngb1	cyclic nucleotide gated channel beta 1	A_55_P2174982	3.453	5.149
CNPY4	canopy FGF signaling regulator 4	A_55_P2135541	-2.84	-3.295
CNRIP1	cannabinoid receptor interacting protein 1	A_51_P460048	6.09	3.726
CNTN3	contactin 3	A_55_P2013913	-4.055	-2.959
COG5	component of oligomeric golgi complex 5	A_55_P2242089	2.274	2.448
COL11A1	collagen, type XI, alpha 1	A_55_P2100375	-2.525	-2.822
COL18A1	collagen, type XVIII, alpha 1	A_55_P2124791	-2.163	-2.449
COL23A1	collagen, type XXIII, alpha 1	A_52_P441036	20.873	5.34
COL4A5	collagen, type IV, alpha 5	A_55_P1969367	-14.994	-14.004
COL4A6	collagen, type IV, alpha 6	A_52_P516409	-9.257	28.36
COL4A3BP	collagen, type IV, alpha 3 (Goodpasture antigen) binding protein	A_55_P1992319	2.447	2.205
COLEC10	collectin subfamily member 10	A_51_P144160	-3.43	-3.861
COLQ	collagen-like tail subunit (single strand of homotrimer) of asymmetric acetylcholinesterase	A_55_P2068784	2.027	2.248
COQ9	coenzyme Q9	A_55_P2008403	2.813	2.942
CORO1A	coronin 1A	A_55_P2002963	-4.848	-10.677
CORO2B	coronin 2B	A_55_P2136817	-6.454	-6.969
CPA2	carboxypeptidase A2	A_52_P320261	5.105	2.824
CPA3	carboxypeptidase A3	A_51_P214127	-3.942	-4.6
CPB2	carboxypeptidase B2	A_51_P262701	3.063	2.426
CPEB1	cytoplasmic polyadenylation element binding protein 1	A_55_P2074631	12.394	4.885
CPEB4	cytoplasmic polyadenylation element binding protein 4	A_52_P595824	4.142	2.829
CPNE4	copine IV	A_55_P2150697	-10.038	-10.992
CPNE8	copine VIII	A_52_P383653	3.049	-2.906
CPQ	carboxypeptidase Q	A_51_P506045	-2.439	-12.613
CPT1B	carnitine palmitoyltransferase 1B	A_55_P1956882	-2.51	2.044
CPXM1	carboxypeptidase X (M14 family), member 1	A_51_P139108	2.114	-2.184
CRCT1	cysteine rich C-terminal 1	A_51_P461040	2.458	2.224
CREB3L3	cAMP responsive element binding protein 3-like 3	A_55_P2174987	-2.133	-2.623
CREBBP	CREB binding protein	A_55_P1965836	-2.843	-2.685
CREG2	cellular repressor of E1A stimulated genes 2	A_55_P2140651	2.214	11.367
CREM	cAMP responsive element modulator	A_55_P2044257	2.071	-3.06
CRISPLD2	cysteine-rich secretory protein LCCL domain containing 2	A_55_P2052016	2.67	-8.718
CRLF3	cytokine receptor-like factor 3	A_55_P2021211	2.452	-2.277
CRYGC	crystallin gamma C	A_51_P116796	-6.389	-2.574
CSAD	cysteine sulfinic acid decarboxylase	A_51_P268529	-2.318	-7.353
CSF1	colony stimulating factor 1	A_51_P195506	2.986	2.626
CSF1R	colony stimulating factor 1 receptor	A_52_P602091	-3.631	-4.448
CSK	c-src tyrosine kinase	A_52_P397204	-2.083	-2.194
CSNK2A1	casein kinase 2, alpha 1 polypeptide	A_55_P1971828	-2.103	-2.594
CSPG5	chondroitin sulfate proteoglycan 5	A_55_P2046744	4.226	6.968
Csprs (includes others)	component of Sp100-rs	A_55_P2019601	12.006	3.842
CSRNP1	cysteine-serine-rich nuclear protein 1	A_52_P604629	2.978	3.769
CST7	cystatin F	A_51_P137419	2.084	6.428
CST8	cystatin 8	A_55_P2038106	-3.77	-2.796
CSTA	cystatin A	A_51_P401907	-27.081	-29.131
CSTF2	cleavage stimulation factor, 3' pre-RNA, subunit 2	A_55_P2080708	-2.101	-2.656
CTGF	connective tissue growth factor	A_51_P157042	-3.405	5.189
Ctla2a/Ctla2b	cytotoxic T lymphocyte-associated protein 2 alpha	A_55_P1955656	3.16	7.131
CTNNAL1	catenin alpha-like 1	A_52_P372151	2.221	2.804
CTNNB1	catenin beta 1	A_52_P424585	2.566	2.506
CTNND1	catenin delta 1	A_51_P349182	-2.35	2.914
CTNND2	catenin delta 2	A_55_P2111380	-4.691	-3.551
Cts7	cathepsin 7	A_51_P397575	-3.067	-4.903
CTSA	cathepsin A	A_55_P1955841	3.624	3.861
CTSC	cathepsin C	A_55_P2072005	-2.386	-4.302
CTSG	cathepsin G	A_51_P416546	-2.626	-3.584
CX3CL1	chemokine (C-X3-C motif) ligand 1	A_51_P196925	3.147	-2.573
CX3CR1	chemokine (C-X3-C motif) receptor 1	A_55_P2054362	-6.893	-9.58
Cxcl3	chemokine (C-X-C motif) ligand 3	A_52_P232813	5.815	-4.031
Cxcl9	chemokine (C-X-C motif) ligand 9	A_55_P1977038	-2.814	-4.702
CXCL10	chemokine (C-X-C motif) ligand 10	A_55_P2016462	-5.342	-15.945
CXCR1	chemokine (C-X-C motif) receptor 1	A_55_P2103249	285.665	53.928
CXCR2	chemokine (C-X-C motif) receptor 2	A_52_P559975	2.535	2.093
CXCR4	chemokine (C-X-C motif) receptor 4	A_52_P585124	2.029	3.156
CXCR6	chemokine (C-X-C motif) receptor 6	A_55_P1962209	2.702	2.156
CXorf65	chromosome X open reading frame 65	A_55_P2012216	3.148	4.564
CYBB	cytochrome b-245, beta polypeptide	A_55_P2082733	-2.058	4.583
CYFIP2	cytoplasmic FMR1 interacting protein 2	A_55_P1962771	9.71	5.023
Cylc1	cylicin, basic protein of sperm head cytoskeleton 1	A_51_P290937	-10.578	-11.818
CYP24A1	cytochrome P450 family 24 subfamily A member 1	A_52_P88648	-28.929	-24.199
CYP27A1	cytochrome P450 family 27 subfamily A member 1	A_51_P112817	-3.687	-2.22
Cyp2ab1	cytochrome P450, family 2, subfamily ab, polypeptide 1	A_55_P2100060	-6.912	-3.033
Cyp2c54 (includes others)	cytochrome P450, family 2, subfamily c, polypeptide 54	A_55_P1964483	-5.589	-6.348
Cyp2d9 (includes others)	cytochrome P450, family 2, subfamily d, polypeptide 9	A_51_P386270	2.319	-2.212
CYP2J2	cytochrome P450 family 2 subfamily J member 2	A_51_P506328	-2.623	-5.486
Cyp2j13	cytochrome P450, family 2, subfamily j, polypeptide 13	A_55_P1968250	-2.1	-2.258
CYP39A1	cytochrome P450 family 39 subfamily A member 1	A_55_P2086143	-4.699	-9.052
CYP4F2	cytochrome P450 family 4 subfamily F member 2	A_55_P2083411	-9.829	-55.217
CYP4F22	cytochrome P450 family 4 subfamily F member 22	A_51_P385849	-3.215	-6.752
CYP4V2	cytochrome P450 family 4 subfamily V member 2	A_52_P302345	2.32	2.001
CYSLTR1	cysteinyl leukotriene receptor 1	A_55_P2104363	-5.067	-14.154
CYTIP	cytohesin 1 interacting protein	A_52_P398989	-2.162	-32.264
CYYR1	cysteine/tyrosine-rich 1	A_55_P2129000	3.065	-2.385
D030020J04Rik	RIKEN cDNA D030020J04 gene	A_55_P2386359	-2.205	-2.45
D130019J16Rik	RIKEN cDNA D130019J16 gene	A_55_P2269626	-3.557	-2.873
D130061D10Rik	RIKEN cDNA D130061D10 gene	A_55_P2389528	-2.055	2.16
D13Ertd608e	DNA segment, Chr 13, ERATO Doi 608, expressed	A_55_P2216976	4.628	2.229
D14Ertd670e	DNA segment, Chr 14, ERATO Doi 670, expressed	A_55_P1957173	2.715	2.089
D230018H15Rik	RIKEN cDNA D230018H15 gene	A_55_P2292046	-5.45	-4.292
D230019N24Rik	RIKEN cDNA D230019N24 gene	A_55_P2208260	-2.278	2.101
D330041H03Rik	RIKEN cDNA D330041H03 gene	A_52_P305579	-4.698	-2.482
D430018E03Rik	RIKEN cDNA D430018E03 gene	A_66_P140433	-2.04	2.707
D5Ertd605e	DNA segment, Chr 5, ERATO Doi 605, expressed	A_55_P2035326	10.19	-3.105
D630024D03Rik	RIKEN cDNA D630024D03 gene	A_55_P2334424	5.192	10.76
D830014E11Rik	RIKEN cDNA D830014E11 gene	A_52_P462257	2.597	10.504
DAB2	Dab, mitogen-responsive phosphoprotein, homolog 2 (Drosophila)	A_55_P1977473	-2.133	-3.402
DACT2	dishevelled-binding antagonist of beta-catenin 2	A_51_P308347	5.205	42.115
DAPP1	dual adaptor of phosphotyrosine and 3-phosphoinositides	A_51_P244824	-2.096	-3.821
Dbhos	dopamine beta hydroxylase, opposite strand	A_55_P2329973	-2.025	-3.541
Dbil5	diazepam binding inhibitor-like 5	A_52_P169082	-2.753	2.202
DCAF12L2	DDB1 and CUL4 associated factor 12-like 2	A_55_P2084980	-4.84	-6.51
DCC	DCC netrin 1 receptor	A_55_P1961761	-2.252	2.667
DCHS1	dachsous cadherin-related 1	A_51_P394558	-12.509	-5.258
DCK	deoxycytidine kinase	A_51_P500718	-5.138	-7.187
DCLRE1B	DNA cross-link repair 1B	A_55_P1990849	-2.438	4.85
DCSTAMP	dendrocyte expressed seven transmembrane protein	A_55_P2005320	-9.457	-20.306
DDAH1	dimethylarginine dimethylaminohydrolase 1	A_51_P307168	2.477	2.092
DDHD1	DDHD domain containing 1	A_52_P332105	3.886	4.14
DDIT4L	DNA damage inducible transcript 4 like	A_52_P311853	2.017	-6.112
DDR2	discoidin domain receptor tyrosine kinase 2	A_55_P1992954	2.708	-2.268
DDX4	DEAD-box helicase 4	A_51_P223569	-10.407	-16.487
DDX11	DEAD/H-box helicase 11	A_52_P432904	-2.635	-2.159
DDX17	DEAD-box helicase 17	A_66_P119841	-22.04	-6.709
Defa-rs1 (includes others)	defensin, alpha, related sequence 1	A_55_P1979009	467.472	2.688
Defa3 (includes others)	defensin, alpha, 3	A_55_P2077649	3.633	2.309
Defb36	defensin beta 36	A_55_P2064506	-10.417	-2.733
Defb45	defensin beta 45	A_55_P1999232	21.356	3.977
DENND3	DENN/MADD domain containing 3	A_51_P128499	7.609	17.746
DENND2A	DENN/MADD domain containing 2A	A_51_P155085	6.66	6.883
DENND4A	DENN/MADD domain containing 4A	A_55_P2069515	2.15	9.635
DEPDC1B	DEP domain containing 1B	A_51_P303749	-2.625	-19.947
DERL3	derlin 3	A_51_P491667	-3.587	-3.126
DFNB31	deafness, autosomal recessive 31	A_51_P303620	2.289	4.743
DFNB59	deafness, autosomal recessive 59	A_55_P2181381	-3.777	-7.933
DGAT2	diacylglycerol O-acyltransferase 2	A_52_P592909	12.046	-3.137
DHODH	dihydroorotate dehydrogenase (quinone)	A_55_P2126419	-7.011	-4.979
DHRS9	dehydrogenase/reductase (SDR family) member 9	A_55_P2014882	-5.07	-15.394
DHTKD1	dehydrogenase E1 and transketolase domain containing 1	A_52_P543079	2.675	2.365
DIO2	deiodinase, iodothyronine, type II	A_51_P208603	1418.77	844.197
DIP2C	disco interacting protein 2 homolog C	A_55_P2137376	-3.661	-5.021
DIRAS2	DIRAS family, GTP-binding RAS-like 2	A_66_P124858	-7.2	-25.543
DISP3	dispatched RND transporter family member 3	A_55_P2161485	2.345	7.911
DIXDC1	DIX domain containing 1	A_55_P2158966	2.659	3.475
DLGAP1	discs, large (Drosophila) homolog-associated protein 1	A_51_P520650	-3.949	-4.391
DLGAP5	discs, large (Drosophila) homolog-associated protein 5	A_52_P411003	-2.936	-2.837
DMD	dystrophin	A_55_P2093624	-8.874	-9.447
DMKN	dermokine	A_55_P2133405	-2.459	-3.424
DMRT2	doublesex and mab-3 related transcription factor 2	A_51_P146970	-4.04	-4.308
DMRTA2	DMRT-like family A2	A_51_P110081	43.439	25.256
DMTN	dematin actin binding protein	A_55_P1956482	-3.236	-5.323
DNA2	DNA replication helicase/nuclease 2	A_52_P437201	-2.494	-6.46
DNAH2	dynein, axonemal, heavy chain 2	A_55_P2106180	4.151	-5.18
DNAH8	dynein, axonemal, heavy chain 8	A_55_P2025675	-2.84	-3.014
DNAH12	dynein, axonemal, heavy chain 12	A_55_P1981425	-5.441	-6.064
DNAJB2	DnaJ heat shock protein family (Hsp40) member B2	A_51_P439612	2.223	5.101
DNAJB6	DnaJ heat shock protein family (Hsp40) member B6	A_55_P2013188	2.209	2.614
DNAJB9	DnaJ heat shock protein family (Hsp40) member B9	A_51_P198835	3.404	-2.123
DNAJC5	DnaJ heat shock protein family (Hsp40) member C5	A_55_P1982732	-2.088	2.308
DNAJC19	DnaJ heat shock protein family (Hsp40) member C19	A_55_P2028243	-3.007	-4.973
DNHD1	dynein heavy chain domain 1	A_55_P2087157	-2.273	2.993
DOCK8	dedicator of cytokinesis 8	A_51_P483511	-3.238	-7.407
DOK2	docking protein 2	A_51_P446469	-22.529	-42.408
DOK7	docking protein 7	A_51_P155458	23.659	29.972
DPEP2	dipeptidase 2	A_55_P2077368	-7.569	-3.036
DPEP3	dipeptidase 3	A_51_P329818	-8.143	-2.626
DPF1	D4, zinc and double PHD fingers family 1	A_51_P131442	3.986	3.419
Dppa3	developmental pluripotency-associated 3	A_55_P2091496	-35.804	-2.93
DPPA4	developmental pluripotency associated 4	A_55_P2158607	-2.055	-4.433
DPY19L3	dpy-19-like 3 (C. elegans)	A_52_P99807	-2.041	-2.611
DPYS	dihydropyrimidinase	A_55_P1952628	-15.623	-4.764
DPYSL2	dihydropyrimidinase like 2	A_52_P591166	-2.541	-6.174
DRD1	dopamine receptor D1	A_52_P366764	10.939	4.859
DRD3	dopamine receptor D3	A_55_P1981186	2.586	3.596
DSCC1	DNA replication and sister chromatid cohesion 1	A_55_P2101757	-4.634	-12.417
DSG1	desmoglein 1	A_55_P2115900	2.105	2.701
DSG3	desmoglein 3	A_55_P2163003	-2.841	4.169
DTL	denticleless E3 ubiquitin protein ligase homolog (Drosophila)	A_55_P2164534	-3.213	-10.94
DTNB	dystrobrevin beta	A_55_P2153111	8.767	13.82
DTX1	deltex 1, E3 ubiquitin ligase	A_51_P202050	8.853	7.206
DUOX2	dual oxidase 2	A_55_P2100505	12.104	2.453
DUSP2	dual specificity phosphatase 2	A_52_P399934	6.383	3.506
DUSP5	dual specificity phosphatase 5	A_55_P2063237	-2.739	-6.259
DUSP9	dual specificity phosphatase 9	A_52_P648601	2.704	5.108
DUSP13	dual specificity phosphatase 13	A_55_P2030647	13.525	77.9
DUSP15	dual specificity phosphatase 15	A_55_P2044580	3.487	3.323
DUT	deoxyuridine triphosphatase	A_52_P480360	11.246	4.611
DYDC1	DPY30 domain containing 1	A_51_P388471	-2.01	4.76
DYNC1I1	dynein, cytoplasmic 1, intermediate chain 1	A_55_P2090429	-3.005	-3.345
DYNLRB2	dynein, light chain, roadblock-type 2	A_51_P227962	-75.978	-29.393
DYRK3	dual specificity tyrosine-(Y)-phosphorylation regulated kinase 3	A_52_P232580	3.138	2.91
DZANK1	double zinc ribbon and ankyrin repeat domains 1	A_51_P519108	4.095	22.867
DZIP1	DAZ interacting zinc finger protein 1	A_55_P2002220	-2.074	3.689
E030030I06Rik	RIKEN cDNA E030030I06 gene	A_52_P547764	-3.495	-4.987
E130307A14Rik	RIKEN cDNA E130307A14 gene	A_52_P352099	-3.457	2.626
E230029C05Rik	RIKEN cDNA E230029C05 gene	A_52_P35534	-19.899	-27.833
E2F7	E2F transcription factor 7	A_55_P2062598	-2.666	-6.264
E330011O21Rik	RIKEN cDNA E330011O21 gene	A_55_P2257381	-84.018	-89.102
E330013P08Rik	RIKEN cDNA E330013P08 gene	A_55_P2214487	-2.382	3.844
E530011L22Rik	RIKEN cDNA E530011L22 gene	A_55_P2307578	-2.957	-3.292
Ear12	eosinophil-associated, ribonuclease A family, member 12	A_55_P2128853	-188.205	-108.065
Ear2 (includes others)	eosinophil-associated, ribonuclease A family, member 2	A_52_P412585	-185.037	-133.779
ECE2	endothelin converting enzyme 2	A_52_P271572	-6.436	-7.275
ECHDC3	enoyl-CoA hydratase domain containing 3	A_51_P475378	3.938	2.405
ECM1	extracellular matrix protein 1	A_66_P104815	-2.025	-2.456
ECT2L	epithelial cell transforming 2 like	A_55_P2023329	-2.154	-2.458
EDIL3	EGF-like repeats and discoidin I-like domains 3	A_52_P325527	-5.261	-8.65
EDN2	endothelin 2	A_51_P482121	2.647	2.764
EDNRB	endothelin receptor type B	A_55_P2089710	2.085	-6.061
EFCAB1	EF-hand calcium binding domain 1	A_55_P1967473	-6.383	-5.786
EFCAB7	EF-hand calcium binding domain 7	A_55_P2015312	4.409	3.191
EFCAB12	EF-hand calcium binding domain 12	A_55_P2164055	-8.923	-6.916
EFEMP1	EGF containing fibulin-like extracellular matrix protein 1	A_55_P2048767	5.807	-11.055
EFR3B	EFR3 homolog B	A_55_P1956418	-12.598	-7.777
Egfbp2	epidermal growth factor binding protein type B	A_55_P2005956	25.319	5.672
EGFL6	EGF-like-domain, multiple 6	A_52_P655687	-4.752	-5.319
EGLN3	egl-9 family hypoxia-inducible factor 3	A_55_P1960916	6.474	2.821
EHD1	EH domain containing 1	A_55_P2045258	-4.086	-2.224
EHD3	EH domain containing 3	A_51_P360918	2.971	-2.009
EHD4	EH domain containing 4	A_55_P2020378	-2.724	-6.656
EHF	ets homologous factor	A_66_P109519	-3.391	-3.62
EHMT1	euchromatic histone-lysine N-methyltransferase 1	A_55_P2045163	-3.236	-3.676
EID1	EP300 interacting inhibitor of differentiation 1	A_55_P2097022	-2.546	-3.106
EID3	EP300 interacting inhibitor of differentiation 3	A_51_P179461	-2.21	6.1
EIF2AK4	eukaryotic translation initiation factor 2 alpha kinase 4	A_55_P1998401	2.03	2.23
EIF4E2	eukaryotic translation initiation factor 4E family member 2	A_55_P2006549	-2.146	-2.081
ELAVL3	ELAV like neuron-specific RNA binding protein 3	A_51_P305230	2.808	2.225
ELAVL4	ELAV like neuron-specific RNA binding protein 4	A_55_P1990314	-4.871	-8.22
ELL2	elongation factor, RNA polymerase II, 2	A_51_P230507	-2.473	-3.853
ELL3	elongation factor RNA polymerase II-like 3	A_55_P2095251	-3.102	-3.467
ELOVL7	ELOVL fatty acid elongase 7	A_52_P354682	2.695	-2.294
EMC1	ER membrane protein complex subunit 1	A_52_P306537	3.915	4.48
EMP2	epithelial membrane protein 2	A_55_P2092864	-3.868	-7.956
EMX2	empty spiracles homeobox 2	A_52_P455251	4.1	7.589
ENC1	ectodermal-neural cortex 1 (with BTB domain)	A_51_P126437	-4.226	-4.521
ENO2	enolase 2 (gamma, neuronal)	A_55_P2019457	6.22	10.152
ENPP2	ectonucleotide pyrophosphatase/phosphodiesterase 2	A_55_P2055597	2.431	-4.312
ENPP6	ectonucleotide pyrophosphatase/phosphodiesterase 6	A_52_P68087	-3.502	-4.723
ENTPD8	ectonucleoside triphosphate diphosphohydrolase 8	A_55_P1989215	2.218	2.156
EPAS1	endothelial PAS domain protein 1	A_51_P250058	13.255	2.435
EPB41	erythrocyte membrane protein band 4.1	A_55_P2240823	-2.532	4.63
EPHA5	EPH receptor A5	A_55_P2062921	2.889	-3.57
EPHA6	EPH receptor A6	A_66_P132657	-3.113	-3.434
EPHA7	EPH receptor A7	A_55_P1969058	5.362	3.904
EPHA10	EPH receptor A10	A_52_P651393	3.795	3.215
EPHX1	epoxide hydrolase 1, microsomal (xenobiotic)	A_55_P2002578	-4.256	-2.402
EPHX2	epoxide hydrolase 2, cytoplasmic	A_55_P2002572	2.699	-4.763
EPS8	epidermal growth factor receptor pathway substrate 8	A_55_P2155479	2.084	-2.216
EPSTI1	epithelial stromal interaction 1 (breast)	A_52_P582374	-4.762	-3.396
ERAS	ES cell expressed Ras	A_52_P275649	-8.695	-2.921
ERC2	ELKS/RAB6-interacting/CAST family member 2	A_55_P2026530	-5.564	-2.867
ERCC6L2	excision repair cross-complementation group 6 like 2	A_52_P194464	2.194	3.208
Erdr1	erythroid differentiation regulator 1	A_55_P2034481	-2.366	2.375
ERN1	endoplasmic reticulum to nucleus signaling 1	A_55_P2112569	3.079	7.54
ESCO2	establishment of sister chromatid cohesion N-acetyltransferase 2	A_51_P195034	-2.636	-9.882
ESM1	endothelial cell-specific molecule 1	A_52_P257625	10.64	23.26
ESPL1	extra spindle pole bodies like 1, separase	A_52_P658437	-2.668	-3.505
ESPN	espin	A_66_P108003	-9.425	-5.879
ESR1	estrogen receptor 1	A_51_P474658	2.277	2.846
ESRP1	epithelial splicing regulatory protein 1	A_55_P2033767	-4.288	-5.13
ESYT1	extended synaptotagmin-like protein 1	A_55_P2037162	-2.825	-2.717
ETNK2	ethanolamine kinase 2	A_51_P238183	2.341	2.753
Etohd2	ethanol decreased 2	A_55_P2184209	2.843	7.24
ETS1	v-ets avian erythroblastosis virus E26 oncogene homolog 1	A_52_P194250	-6.537	-9.74
ETV1	ets variant 1	A_55_P1986321	-4.154	-3.268
ETV5	ets variant 5	A_55_P2037454	-9.313	-10.647
EVA1A	eva-1 homolog A (C. elegans)	A_51_P140641	-2.65	-2.12
EVI2B	ecotropic viral integration site 2B	A_52_P508999	-2.955	-4.61
EXD1	exonuclease 3'-5' domain containing 1	A_55_P2040600	2.889	2.569
EXO1	exonuclease 1	A_51_P239984	-2.611	-3.817
EXOC7	exocyst complex component 7	A_55_P2183035	-10.039	-8.478
EXOC3L1	exocyst complex component 3-like 1	A_55_P2150741	-11.842	-8.67
EXOC3L2	exocyst complex component 3-like 2	A_51_P449824	-2.261	2.22
F5	coagulation factor V	A_51_P407323	19.481	-5.046
F7	coagulation factor VII	A_55_P2045040	-5.167	-45.446
F13A1	coagulation factor XIII, A1 polypeptide	A_51_P507801	-8.871	-8.887
F2RL2	coagulation factor II (thrombin) receptor-like 2	A_51_P261164	-4.754	-6.63
F630028O10Rik	RIKEN cDNA F630028O10 gene	A_55_P2007220	-5.833	-6.527
F830014O18Rik	RIKEN cDNA F830014O18 gene	A_55_P2279140	-2.903	-2.354
FABP2	fatty acid binding protein 2, intestinal	A_51_P313581	-2.734	2.067
FABP3	fatty acid binding protein 3, muscle and heart	A_55_P1974367	13.547	2.217
FABP4	fatty acid binding protein 4, adipocyte	A_51_P336833	5.393	2.97
FABP5	fatty acid binding protein 5 (psoriasis-associated)	A_55_P1953387	2.421	2.512
FABP7	fatty acid binding protein 7, brain	A_51_P290074	-12.239	9.572
FADS2	fatty acid desaturase 2	A_65_P20641	2.96	-6.246
FAH	fumarylacetoacetate hydrolase (fumarylacetoacetase)	A_52_P302496	4.569	-2.172
Faiml	Fas apoptotic inhibitory molecule like	A_55_P2065815	-2.58	-2.846
FAM110A	family with sequence similarity 110 member A	A_55_P1977071	-2.471	-3.158
FAM110C	family with sequence similarity 110 member C	A_52_P476731	14.54	4.842
FAM117A	family with sequence similarity 117 member A	A_51_P148314	-2.025	-25.839
FAM126B	family with sequence similarity 126 member B	A_55_P1974347	2.826	2.04
FAM127A	family with sequence similarity 127 member A	A_55_P2163928	-2.649	-2.644
FAM129A	family with sequence similarity 129 member A	A_55_P2083489	-3.632	-2.726
FAM134B	family with sequence similarity 134 member B	A_51_P428578	2.264	2.64
FAM149A	family with sequence similarity 149 member A	A_51_P195215	2.592	-4.658
FAM160A2	family with sequence similarity 160 member A2	A_55_P2289765	-3.838	-5.062
FAM161B	family with sequence similarity 161 member B	A_51_P463860	3	4.471
FAM172A	family with sequence similarity 172 member A	A_55_P2246014	-3.903	2.368
FAM188B	family with sequence similarity 188 member B	A_55_P1972812	-2.085	-2.021
FAM19A1	family with sequence similarity 19 (chemokine (C-C motif)-like), member A1	A_55_P2055031	2.334	2.363
FAM19A5	family with sequence similarity 19 (chemokine (C-C motif)-like), member A5	A_55_P1967325	2.091	-2.601
FAM205A	family with sequence similarity 205 member A	A_55_P2018330	-5.174	-3.315
Fam205c	family with sequence similarity 205, member C	A_52_P337388	-4.955	-10.523
FAM222B	family with sequence similarity 222 member B	A_55_P2093814	-2.01	2.483
FAM234B	family with sequence similarity 234 member B	A_55_P1975947	-2.591	-2.83
FAM26D	family with sequence similarity 26 member D	A_55_P2403159	-9.615	-6.156
FAM43A	family with sequence similarity 43 member A	A_55_P2121456	-6.106	-9.92
FAM46A	family with sequence similarity 46 member A	A_51_P272876	-2.272	-2.289
FAM46C	family with sequence similarity 46 member C	A_51_P447976	7.004	6.996
FAM50B	family with sequence similarity 50 member B	A_52_P5567	-129.048	-56.236
FAM73A	family with sequence similarity 73 member A	A_55_P2052862	5.096	3.523
FAM78B	family with sequence similarity 78 member B	A_55_P2108012	2.183	3.016
FAN1	FANCD2/FANCI-associated nuclease 1	A_55_P2030229	-4.732	4.284
FANCA	Fanconi anemia complementation group A	A_55_P2120493	2.96	-10.525
FANCC	Fanconi anemia complementation group C	A_51_P341647	2.526	4.018
FANCD2	Fanconi anemia complementation group D2	A_52_P556462	-15.333	-2.52
FARP1	FERM, ARH/RhoGEF and pleckstrin domain protein 1	A_55_P2076984	2.13	2.611
FASLG	Fas ligand	A_55_P2016114	4.638	-2.351
FAT1	FAT atypical cadherin 1	A_55_P2094931	-22.804	-18.266
FBLIM1	filamin binding LIM protein 1	A_55_P2038757	2.193	3.84
FBLN1	fibulin 1	A_55_P2088601	2.607	-2.482
FBXL2	F-box and leucine-rich repeat protein 2	A_52_P604735	5.743	5.388
Fbxl12os	F-box and leucine-rich repeat protein 12, opposite strand	A_66_P104437	18.116	3.841
FBXO8	F-box protein 8	A_55_P2074226	2.148	2.912
FBXO32	F-box protein 32	A_51_P109369	10.69	25.751
FBXO40	F-box protein 40	A_52_P279557	2.571	2.04
FBXW7	F-box and WD repeat domain containing 7	A_51_P506683	3.598	3.15
FCAMR	Fc receptor, IgA, IgM, high affinity	A_55_P2288825	2.077	2.251
FCGR1A	Fc fragment of IgG receptor Ia	A_55_P2008740	-31.186	-24.577
FCGRT	Fc fragment of IgG receptor and transporter	A_51_P161890	-2.528	-4.123
FCRL1	Fc receptor-like 1	A_51_P349213	-2.408	-2.696
Fcrls	Fc receptor-like S, scavenger receptor	A_52_P231075	-63.084	-136.402
FDPS	farnesyl diphosphate synthase	A_55_P1966804	2.27	-4.381
FDXACB1	ferredoxin-fold anticodon binding domain containing 1	A_55_P2095181	-3.055	-4.206
FES	FES proto-oncogene, tyrosine kinase	A_52_P365011	-3.215	-3.821
FFAR4	free fatty acid receptor 4	A_52_P503663	9.197	-4.13
FGA	fibrinogen alpha chain	A_51_P193813	-13.575	-6.327
FGB	fibrinogen beta chain	A_51_P428483	2.358	3.36
FGD1	FYVE, RhoGEF and PH domain containing 1	A_55_P2081452	2.209	2.732
FGD2	FYVE, RhoGEF and PH domain containing 2	A_52_P260994	-15.805	-41.698
FGD3	FYVE, RhoGEF and PH domain containing 3	A_55_P2029046	-5.449	-10.1
FGD4	FYVE, RhoGEF and PH domain containing 4	A_55_P2099267	-2.657	2.515
FGF1	fibroblast growth factor 1 (acidic)	A_52_P538673	2.233	3.072
FGF8	fibroblast growth factor 8	A_55_P2101506	-2.333	2.272
FGFBP3	fibroblast growth factor binding protein 3	A_55_P2044385	2.218	2.83
FGFR4	fibroblast growth factor receptor 4	A_55_P2121871	-2.35	4.299
FGL2	fibrinogen-like 2	A_52_P266132	6.525	5.095
FGR	FGR proto-oncogene, Src family tyrosine kinase	A_52_P456640	-3.174	-4.273
FHAD1	forkhead-associated (FHA) phosphopeptide binding domain 1	A_52_P675039	-12.579	-6.65
FHDC1	FH2 domain containing 1	A_55_P1985693	-2.191	3.156
FHIT	fragile histidine triad	A_55_P2032714	3.97	-4.505
FHOD3	formin homology 2 domain containing 3	A_55_P2088018	-7.578	-37.768
FIGNL1	fidgetin-like 1	A_55_P2110245	-2.216	-2.149
FKBP5	FK506 binding protein 5	A_55_P1952379	-2.327	-2.681
FKTN	fukutin	A_55_P2058895	8.983	4.453
Flg2	filaggrin family member 2	A_52_P1035965	-3.658	-4.136
FLNB	filamin B	A_52_P222350	2.09	2.184
FLT1	fms related tyrosine kinase 1	A_51_P398723	-3.327	-5.313
FLT3	fms related tyrosine kinase 3	A_55_P2055242	-2.081	-2.322
FLT4	fms related tyrosine kinase 4	A_51_P179531	2.76	2.092
FLYWCH2	FLYWCH family member 2	A_51_P500541	9.244	6.092
FMN1	formin 1	A_55_P2019133	2.801	2.242
Fmnl1	formin-like 1	A_51_P404110	-6.204	-2.262
FMO5	flavin containing monooxygenase 5	A_55_P2168722	-2.461	-2.358
Fmr1nb	fragile X mental retardation 1 neighbor	A_55_P2115318	-10.958	-5.391
FN1	fibronectin 1	A_55_P2130178	-20.127	-11.308
FN3K	fructosamine 3 kinase	A_55_P2005859	3.693	2.972
FNBP1	formin binding protein 1	A_55_P2110474	-6.353	-4.785
Fnbp1l	formin binding protein 1-like	A_55_P2082961	-11.948	-4.269
FNDC5	fibronectin type III domain containing 5	A_52_P213696	13.063	2.829
FNIP1	folliculin interacting protein 1	A_55_P2091836	2.037	2.015
FNIP2	folliculin interacting protein 2	A_52_P494930	4.201	3.188
FOLR2	folate receptor 2 (fetal)	A_51_P162671	-18.409	-38.129
FOS	FBJ murine osteosarcoma viral oncogene homolog	A_52_P262219	-9.601	-6.039
FOSL2	FOS like antigen 2	A_51_P507242	-6.633	-4.883
Foxd2os	forkhead box D2, opposite strand	A_55_P2183652	2.354	3.164
FOXF1	forkhead box F1	A_51_P262111	-28.736	-17.775
FOXI2	forkhead box I2	A_51_P261204	-3.168	2.163
FOXJ1	forkhead box J1	A_51_P456870	2.448	2.109
FOXN4	forkhead box N4	A_66_P108267	-2.903	-3.127
FOXQ1	forkhead box Q1	A_55_P2046877	126.461	175.906
FOXR1	forkhead box R1	A_55_P2005883	-13.445	-11.534
FPR2	formyl peptide receptor 2	A_51_P288138	-17.26	2.361
FRG2/FRG2B	FSHD region gene 2	A_55_P2146646	-4.798	-3.708
FRMD3	FERM domain containing 3	A_55_P2089898	2.239	2.912
FRMD5	FERM domain containing 5	A_52_P89305	-5.508	-17.05
FRMD4A	FERM domain containing 4A	A_55_P1982374	-12.238	7.864
FRMD4B	FERM domain containing 4B	A_52_P68702	-3.335	-5.364
FRMPD4	FERM and PDZ domain containing 4	A_55_P2015137	-133.465	-151.042
FRS3	fibroblast growth factor receptor substrate 3	A_55_P2020736	2.244	13.132
FRY	FRY microtubule binding protein	A_55_P2029682	2.754	2.509
FRYL	FRY like transcription coactivator	A_55_P2289800	-5.358	-8.085
FSD2	fibronectin type III and SPRY domain containing 2	A_52_P505157	-3.037	-3.336
FSIP2	fibrous sheath interacting protein 2	A_52_P72162	-63.766	-69.303
FST	follistatin	A_55_P2394308	2.147	-2.206
Fthl17e (includes others)	ferritin, heavy polypeptide-like 17, member E	A_55_P1990271	-10.076	-11.395
FTMT	ferritin mitochondrial	A_51_P420321	3.221	3.035
FUT7	fucosyltransferase 7 (alpha (1,3) fucosyltransferase)	A_55_P2182675	-8.048	-6.956
FUT9	fucosyltransferase 9 (alpha (1,3) fucosyltransferase)	A_52_P40695	-3.51	2.576
FXYD6	FXYD domain containing ion transport regulator 6	A_52_P472302	-35.845	-25.773
FYB	FYN binding protein	A_55_P2045741	-4.206	-6.285
FYN	FYN proto-oncogene, Src family tyrosine kinase	A_66_P138915	-3.061	-3.934
G430049J08Rik	RIKEN cDNA G430049J08 gene	A_55_P2068214	6.966	2.152
G530011O06Rik	RIKEN cDNA G530011O06 gene	A_55_P2148253	-3.447	5.276
GAA	glucosidase, alpha; acid	A_55_P2024431	3.581	18.811
GABRA1	gamma-aminobutyric acid (GABA) A receptor, alpha 1	A_52_P377537	-2.142	-3.394
GAD2	glutamate decarboxylase 2	A_51_P495462	3.124	24.17
GADD45B	growth arrest and DNA damage inducible beta	A_52_P1197913	3.684	5.322
GADD45G	growth arrest and DNA damage inducible gamma	A_51_P315904	11.381	7.264
GAL3ST2	galactose-3-O-sulfotransferase 2	A_55_P2026547	-2.814	4.895
GALNT12	polypeptide N-acetylgalactosaminyltransferase 12	A_55_P2069083	-3.962	-20.551
GALNT18	polypeptide N-acetylgalactosaminyltransferase 18	A_55_P2070024	-97.673	-108.869
GAMT	guanidinoacetate N-methyltransferase	A_55_P1991505	-5.525	-18.703
GAPDHS	glyceraldehyde-3-phosphate dehydrogenase, spermatogenic	A_55_P2124881	11.994	3.143
GAS5	growth arrest specific 5 (non-protein coding)	A_51_P130544	-3.251	8.007
GAS7	growth arrest specific 7	A_55_P2038987	-4.434	-33.519
GATA1	GATA binding protein 1 (globin transcription factor 1)	A_55_P2046852	2.015	2.088
GATA2	GATA binding protein 2	A_52_P233441	-2.889	4.07
GATA3	GATA binding protein 3	A_66_P111011	2.451	4.331
GATA4	GATA binding protein 4	A_55_P2028894	-23.583	-63.997
GATM	glycine amidinotransferase	A_51_P461319	-11.012	-35.167
GATSL3	GATS protein-like 3	A_51_P517051	2.17	2.031
GBGT1	globoside alpha-1,3-N-acetylgalactosaminyltransferase 1	A_55_P2006774	-7.756	-2.601
GBP3	guanylate binding protein 3	A_51_P398766	-6.347	-7.027
GBP6	guanylate binding protein family member 6	A_55_P2042813	3.571	11.519
GCM1	glial cells missing homolog 1 (Drosophila)	A_55_P2114697	-2.424	3.038
GCNT1	glucosaminyl (N-acetyl) transferase 1, core 2	A_52_P21550	-2.613	-2.143
GCNT2	glucosaminyl (N-acetyl) transferase 2, I-branching enzyme (I blood group)	A_52_P363216	3.63	3.359
GDA	guanine deaminase	A_55_P2097478	-2.029	-10.081
GDE1	glycerophosphodiester phosphodiesterase 1	A_51_P294515	3.174	8.074
GDF3	growth differentiation factor 3	A_55_P2158448	-2.813	-4.068
GDF7	growth differentiation factor 7	A_55_P2008214	3.61	6.26
GDF11	growth differentiation factor 11	A_52_P686760	2.867	3.032
GDF15	growth differentiation factor 15	A_55_P1960735	7.914	7.855
GDPD1	glycerophosphodiester phosphodiesterase domain containing 1	A_52_P75465	2.272	2.144
GDPD2	glycerophosphodiester phosphodiesterase domain containing 2	A_55_P1964348	3.756	-2.897
GEM	GTP binding protein overexpressed in skeletal muscle	A_55_P2179027	34.044	31.772
GFAP	glial fibrillary acidic protein	A_55_P2157250	-2.506	2.025
GFI1	growth factor independent 1 transcription repressor	A_55_P1977008	22.302	4.458
GFI1B	growth factor independent 1B transcription repressor	A_51_P370678	-9.88	-13.459
GFPT2	glutamine-fructose-6-phosphate transaminase 2	A_55_P2154252	3.502	3.862
GFRA2	GDNF family receptor alpha 2	A_55_P1968703	-20.249	-96.007
Ggnbp1	gametogenetin binding protein 1	A_51_P158638	2.391	4.744
GGT5	gamma-glutamyltransferase 5	A_55_P2061064	-4.881	-4.65
GIMAP1	GTPase, IMAP family member 1	A_51_P507509	7.296	2.253
GIMAP4	GTPase, IMAP family member 4	A_55_P2147831	9.967	5.02
GIMAP6	GTPase, IMAP family member 6	A_55_P2043182	6.239	5.656
GIMAP8	GTPase, IMAP family member 8	A_55_P2074085	5.883	2.632
GIMAP1-GIMAP5	GIMAP1-GIMAP5 readthrough	A_55_P2003221	7.082	2.925
GINS2	GINS complex subunit 2 (Psf2 homolog)	A_52_P381303	-2.065	-2.324
GIPC2	GIPC PDZ domain containing family member 2	A_51_P446131	9.64	2.274
GIT2	G protein-coupled receptor kinase interacting ArfGAP 2	A_55_P1956179	-2.119	-2.043
GJB2	gap junction protein beta 2	A_52_P382886	5.053	7.549
GK	glycerol kinase	A_51_P389396	148.111	2.167
GLCE	glucuronic acid epimerase	A_51_P337543	2.347	3.448
GLDN	gliomedin	A_55_P1982499	-2.259	-4.079
GLRX	glutaredoxin	A_51_P210395	-2.609	-19.357
GLS2	glutaminase 2	A_51_P169087	82.339	2.563
GLTPD2	glycolipid transfer protein domain containing 2	A_51_P278266	-4.781	-4.381
GLUL	glutamate-ammonia ligase	A_55_P2142146	-2.317	-2.403
GLYCTK	glycerate kinase	A_55_P2096973	3.279	3.626
Gm568	--	A_51_P271761	-5.22	-9.494
Gm1096	predicted gene 1096	A_55_P2021460	3.253	93.191
Gm1141	predicted gene 1141	A_55_P2152896	-11.623	-13.044
Gm1673	predicted gene 1673	A_55_P1964965	30.86	8.297
Gm2155	predicted gene 2155	A_66_P102954	-2.248	-2.514
Gm2238	predicted gene 2238	A_55_P1973183	-2.51	-2.699
Gm2694	predicted gene 2694	A_55_P2004354	-5.216	-3.803
Gm3134	predicted gene 3134	A_55_P2028382	-2.133	-2.385
Gm3458	predicted gene 3458	A_55_P2159490	-20.64	-31.918
Gm3871	predicted gene 3871	A_55_P1976729	-34.551	-28.84
Gm3948	predicted gene 3948	A_55_P2166099	6.158	2.668
Gm4035	predicted gene 4035	A_55_P2117594	-6.223	-4.817
Gm4117	predicted gene 4117	A_55_P2109003	-3.987	-4.399
Gm4123	predicted gene 4123	A_66_P102025	-2.302	2.614
Gm4131	predicted gene 4131	A_55_P2063508	26.643	5.288
Gm4221	predicted gene 4221	A_55_P2024313	3.923	3.813
Gm4371	eukaryotic translation initiation factor 3, subunit I pseudogene	A_66_P138298	-61.059	-68.03
Gm4566	ubiquitin specific peptidase 16 pseudogene	A_55_P2183682	2.479	3.313
Gm4610	predicted gene 4610	A_55_P2133370	9.993	-3.398
Gm4633	predicted gene 4633	A_55_P1967186	-5.34	-3.802
Gm4736	predicted gene 4736	A_55_P2094713	-6.776	-7.453
Gm4758	predicted gene 4758	A_52_P569846	-8.376	-9.335
Gm4759	GTPase, very large interferon inducible 1 pseudogene	A_66_P135471	2.85	-2.397
Gm4788	predicted gene 4788	A_55_P2017413	-6.288	-13.559
Gm4868	predicted gene 4868	A_55_P2047356	-18.005	-19.62
Gm4890	predicted gene 4890	A_52_P622230	2.652	2.141
Gm5086	predicted gene 5086	A_55_P2155116	-7.183	-12.256
Gm5150	predicted gene 5150	A_52_P465129	-30.093	-11.441
Gm5486	predicted gene 5486	A_55_P2175590	-32.315	-35.256
Gm5849	predicted gene 5849	A_55_P2065144	-13.308	5.322
Gm6034	predicted gene 6034	A_55_P2140870	2.065	4.101
Gm6345	predicted gene 6345	A_55_P2140527	3.272	3.998
Gm6377	predicted gene 6377	A_55_P1983668	5.965	3.859
Gm6566	predicted gene 6566	A_55_P2057435	-2.888	2.033
Gm6600	predicted gene 6600	A_55_P2098220	14.596	2.469
Gm6756	3-phosphoglycerate dehydrogenase pseudogene	A_55_P1973995	4.204	-6.937
Gm6904	predicted gene 6904	A_55_P2088033	-5.661	-2.006
Gm7562	predicted gene 7562	A_55_P1985703	206.729	2.344
Gm8096	3-phosphoglycerate dehydrogenase pseudogene	A_55_P2143042	3.386	-4.716
Gm8221	apolipoprotein L 7c pseudogene	A_52_P69558	-6.653	-6.589
Gm8314	myotubularin related protein 2 pseudogene	A_55_P2084152	-11.286	-5.094
Gm9519	predicted gene 9519	A_55_P2129523	-7.769	-13.741
Gm9530	predicted gene 9530	A_66_P138363	-3.672	-3.011
Gm9733	predicted gene 9733	A_55_P2037697	-5.398	-5.955
Gm9785	polycomb group ring finger 6 pseudogene	A_55_P2143934	-3.259	-3.976
Gm9866	predicted gene 9866	A_66_P102097	69.378	2.214
Gm9900	predicted gene 9900	A_55_P2005315	-2.76	-3.633
Gm9913	predicted gene 9913	A_55_P2075120	-3.222	-3.578
Gm9914	predicted gene 9914	A_55_P1986883	2.798	2.158
Gm9921	predicted gene 9921	A_55_P2103481	2.12	2.027
Gm9932	predicted gene 9932	A_52_P811929	-72.086	-98.055
Gm9934	predicted gene 9934	A_66_P131137	-4.024	-8.163
Gm9936	predicted gene 9936	A_55_P2113330	7.336	3.063
Gm9962	predicted gene 9962	A_55_P2038559	2.512	9.322
Gm9997	predicted gene 9997	A_66_P110078	-79.906	-88.774
Gm10030	predicted gene 10030	A_55_P2129442	54.603	8.08
Gm10046	predicted gene 10046	A_55_P2118491	2.085	2.764
Gm10109	predicted gene 10109	A_55_P1993447	4.859	3.019
Gm10134	predicted gene 10134	A_55_P2277171	-4.532	-11.009
Gm10305	predicted gene 10305	A_66_P129671	-2.875	4.223
Gm10319	murinoglobulin pseudogene	A_55_P2116485	-2.125	-2.35
Gm10369	predicted gene 10369	A_55_P2110584	4.767	6.013
Gm10370	predicted gene 10370	A_55_P2179151	-3.824	-4.361
Gm10373	predicted gene 10373	A_66_P132491	-24.715	-28.196
Gm10382	predicted gene 10382	A_55_P2136040	-2.913	4.405
Gm10419	predicted gene 10419	A_55_P2207215	61.017	12.3
Gm10426	predicted gene 10426	A_55_P2118095	-3.316	-3.688
Gm10428	predicted gene 10428	A_55_P2191263	4.164	-6.127
Gm10475	predicted gene 10475	A_55_P1954421	-2.001	-2.194
Gm10493	predicted gene 10493	A_55_P2180435	49.233	2.464
Gm10532	predicted gene 10532	A_55_P2044659	3.932	2.455
Gm10536	predicted gene 10536	A_55_P2012627	2.388	6.545
Gm10555	predicted gene 10555	A_55_P2079571	-2.626	-2.978
Gm10576	predicted gene 10576	A_55_P2090782	-2.038	-2.616
Gm10629	predicted gene 10629	A_55_P2049801	-6.971	2.102
Gm10640	predicted gene 10640	A_55_P2172086	2.125	2.297
Gm10642	predicted gene 10642	A_55_P2099840	-2.033	-2.748
Gm10644	predicted gene 10644	A_55_P2045711	3.49	-2.2
Gm10674	predicted gene 10674	A_55_P2080372	5.073	7.987
Gm10693	predicted pseudogene 10693	A_55_P2046145	9.832	2.939
Gm10823	predicted gene 10823	A_55_P2169869	-2.144	-2.397
Gm10848	predicted gene 10848	A_55_P1996971	-2.562	-2.882
Gm11545	predicted gene 11545	A_52_P462657	-2.139	-7.887
Gm11681	predicted gene 11681	A_66_P131517	2.129	2.478
Gm12059	predicted gene 12059	A_55_P1976067	2.447	2.321
Gm12253	predicted gene 12253	A_55_P2155853	-5.715	-6.207
Gm12349	predicted gene 12349	A_55_P2106603	-3.41	-2.661
Gm12408	predicted gene 12408	A_52_P1171974	-3.99	-4.421
Gm12592	predicted gene 12592	A_66_P103753	2.104	3.344
Gm12670	predicted gene 12670	A_55_P2404867	-17.148	-18.172
Gm12758	predicted gene 12758	A_55_P2329298	-109.651	-13.747
Gm13199	predicted gene 13199	A_66_P103993	-2.584	2.824
Gm13274	predicted gene 13274	A_55_P1980491	3.454	3.657
Gm13710	predicted gene 13710	A_55_P2051199	-2.743	-6.722
Gm14005	predicted gene 14005	A_55_P2094524	2.831	3.553
Gm14085	predicted gene 14085	A_55_P2098971	-4.435	-4.724
Gm14089	predicted gene 14089	A_55_P1963439	-7.15	-3.802
Gm14461	predicted gene 14461	A_55_P2082796	16.841	13.35
Gm14634	predicted gene 14634	A_55_P2385148	-2.13	-2.385
Gm14762	predicted gene 14762	A_55_P2148674	-2.424	3.331
Gm14858	predicted gene 14858	A_55_P2350372	-2.988	2.653
Gm15056	predicted gene 15056	A_55_P2169247	2.517	3.323
Gm15155	predicted gene 15155	A_55_P1994739	-6.271	-6.87
Gm15441	predicted gene 15441	A_66_P134984	-3.446	-2.445
Gm16505	predicted gene 16505	A_55_P2020726	3.582	2.408
Gm16527	predicted gene, 16527	A_55_P2182312	38.732	-2.117
Gm16894	predicted gene, 16894	A_66_P117610	-3.136	-4.295
Gm16982	predicted gene, 16982	A_55_P2249379	2.383	3.245
Gm17026	predicted gene 17026	A_55_P2115623	-11.366	-9.136
Gm17757	GTPase, very large interferon inducible 1 pseudogene	A_66_P119283	-3.059	-2.189
Gm20554	predicted gene, 20554	A_55_P2234231	-83.584	-91.402
Gm20740	predicted gene, 20740	A_55_P2240813	2.582	2.469
Gm28410	predicted gene 28410	A_51_P486053	-5.399	-6.007
Gm28840	predicted gene 28840	A_55_P1953540	-22.72	-17.325
Gm31105	predicted gene, 31105	A_55_P2082658	-2.021	2.107
Gm31649	predicted gene, 31649	A_55_P1984985	-5.17	-5.802
Gm31887	predicted gene, 31887	A_55_P2010429	-25.363	-27.127
Gm33602	predicted gene, 33602	A_66_P132121	-2.037	3.669
Gm34342	predicted gene, 34342	A_55_P1968618	-2.196	-5.68
Gm34466	predicted gene, 34466	A_55_P2008830	-8.393	-9.395
Gm35028	predicted gene, 35028	A_55_P2071291	2.295	3.304
Gm35498	predicted gene, 35498	A_52_P332788	2.563	3.085
Gm35911	predicted gene, 35911	A_55_P1953138	-2.972	-2.951
Gm36117	predicted gene, 36117	A_55_P2035579	16.754	9.729
Gm36299	predicted gene, 36299	A_55_P2164479	2.464	4.719
Gm36913	predicted gene, 36913	A_55_P2119145	2.469	174.713
Gm38524	predicted gene, 38524	A_55_P2258375	7.713	2.503
Gm38682	predicted gene, 38682	A_55_P2175304	-3.273	-2.237
Gm38944	predicted gene, 38944	A_55_P2018215	2.056	2.014
Gm40304	predicted gene, 40304	A_55_P2098438	-9.632	-4.638
Gm40787	predicted gene, 40787	A_55_P1963419	-4.479	2.772
Gm41082	predicted gene, 41082	A_51_P220625	2.674	2.542
Gm41600	predicted gene, 41600	A_55_P2013011	2.061	3.14
Gm42035	predicted gene, 42035	A_55_P1973352	-4.289	-3.541
Gm10408 (includes others)	predicted gene 3115	A_55_P2030282	4.262	4.807
Gm12814 (includes others)	selection and upkeep of intraepithelial T cells 4	A_55_P1978895	-5.309	-5.617
Gm13570/Gm4984	predicted pseudogene 4984	A_55_P2146577	-2.807	2.987
Gm14459 (includes others)	synovial sarcoma, X member B, breakpoint 1	A_55_P2009817	16.715	-2.152
Gm14685 (includes others)	predicted gene 14685	A_55_P1998001	-2.482	-3.099
Gm15363 (includes others)	predicted gene 6880	A_55_P2040081	2.262	2.554
Gm5097/Gm8978	predicted gene 5097	A_55_P2067952	-2.302	-2.808
Gm6551 (includes others)	predicted gene 6551	A_55_P1994418	-2.36	-2.316
Gm7133 (includes others)	predicted gene 7133	A_55_P2148175	-2.403	-2.688
GMFG	glia maturation factor, gamma	A_55_P2097828	-2.569	-4.483
GNA12	guanine nucleotide binding protein (G protein) alpha 12	A_55_P2041788	-2.327	-3.591
GNA13	guanine nucleotide binding protein (G protein), alpha 13	A_52_P185343	4.292	2.593
GNAO1	guanine nucleotide binding protein (G protein), alpha activating activity polypeptide O	A_55_P2096144	2.47	3.693
GNAS	GNAS complex locus	A_55_P2081323	2.874	2.557
GNAT3	guanine nucleotide binding protein, alpha transducing 3	A_55_P2150003	-9.677	-2.511
GNB4	guanine nucleotide binding protein (G protein), beta polypeptide 4	A_51_P464308	-4.049	-3.027
GNB5	guanine nucleotide binding protein (G protein), beta 5	A_55_P2000643	2.809	-4.507
GNG3	guanine nucleotide binding protein (G protein), gamma 3	A_51_P391291	2.59	2.601
GNG8	guanine nucleotide binding protein (G protein), gamma 8	A_51_P240136	3.855	21.131
GNS	glucosamine (N-acetyl)-6-sulfatase	A_52_P585751	2.197	2.255
GOLGA7B	golgin A7 family member B	A_55_P2070045	34.87	-6.44
GOLGB1	golgin B1	A_55_P2134992	-2.711	4.172
GP6	glycoprotein VI platelet	A_55_P2016049	-2.105	-4.38
GPC1	glypican 1	A_51_P276943	-2.514	-5.326
GPC2	glypican 2	A_51_P185627	9.776	2.197
GPC4	glypican 4	A_55_P1992495	2.606	2.092
GPCPD1	glycerophosphocholine phosphodiesterase 1	A_55_P1976351	4.152	4.665
GPD1	glycerol-3-phosphate dehydrogenase 1	A_52_P16419	-2.274	-6.088
GPM6B	glycoprotein M6B	A_55_P1982404	2.414	-2.031
GPNMB	glycoprotein (transmembrane) nmb	A_51_P438967	2.046	2.476
GPR18	G protein-coupled receptor 18	A_52_P216613	-3.836	-8.44
GPR25	G protein-coupled receptor 25	A_55_P2081030	3.825	3.156
GPR27	G protein-coupled receptor 27	A_55_P2081040	-5.338	-4.428
GPR31	G protein-coupled receptor 31	A_55_P2016099	-2.38	-2.646
GPR34	G protein-coupled receptor 34	A_55_P2039684	-9.805	-10.908
GPR35	G protein-coupled receptor 35	A_52_P290799	-4.478	-4.799
GPR39	G protein-coupled receptor 39	A_52_P635015	-3.183	-3.5
GPR65	G protein-coupled receptor 65	A_51_P108459	-6.183	-13.85
GPR84	G protein-coupled receptor 84	A_55_P2044932	-10.48	-4.188
GPR85	G protein-coupled receptor 85	A_55_P2031836	-12.753	-147.395
GPR139	G protein-coupled receptor 139	A_52_P80007	5.802	2.259
GPR155	G protein-coupled receptor 155	A_52_P558988	-2.771	-6.34
GPR156	G protein-coupled receptor 156	A_55_P2027386	-5.351	-3.614
GPR162	G protein-coupled receptor 162	A_51_P344376	27.569	4.272
GPR137B	G protein-coupled receptor 137B	A_55_P2107207	5.326	3.568
Gpr137b-ps	G protein-coupled receptor 137B, pseudogene	A_55_P2187121	4.093	2.305
Gprasp2	G protein-coupled receptor associated sorting protein 2	A_55_P2004213	2.499	2.413
GPRC5B	G protein-coupled receptor, class C, group 5, member B	A_55_P2137828	91.146	141.121
GPRC5C	G protein-coupled receptor, class C, group 5, member C	A_55_P1968370	-27.493	-14.49
GPRIN1	G protein regulated inducer of neurite outgrowth 1	A_55_P1967010	4.839	2.266
GPRIN3	GPRIN family member 3	A_55_P2426941	-2.449	-2.724
GPX2	glutathione peroxidase 2	A_51_P486810	-3.297	2.935
GRAP2	GRB2-related adaptor protein 2	A_52_P150683	35.024	18.438
GREB1	growth regulation by estrogen in breast cancer 1	A_55_P2114776	-2.159	-2.036
GREM2	gremlin 2, DAN family BMP antagonist	A_51_P152990	-3.187	18.507
GRHL1	grainyhead like transcription factor 1	A_55_P2124976	-3.037	-4.417
GRIN1	glutamate receptor, ionotropic, N-methyl D-aspartate 1	A_55_P2033366	-2.783	2.318
GRM4	glutamate receptor, metabotropic 4	A_55_P2073682	3.036	3.393
GRM8	glutamate receptor, metabotropic 8	A_55_P1996702	2.018	2.428
Gsdma2/Gsdma3	gasdermin A3	A_55_P2011097	3.384	-2.37
GSDMC	gasdermin C	A_55_P2164932	12.017	2.453
GSG1	germ cell associated 1	A_55_P1972772	-3.412	-5.114
Gstm3	glutathione S-transferase, mu 3	A_55_P2065231	6.28	4.444
GSTM4	glutathione S-transferase mu 4	A_65_P02177	6.091	3.786
GSTM5	glutathione S-transferase mu 5	A_55_P2062190	7.03	6.327
GSTO2	glutathione S-transferase omega 2	A_55_P2019233	2.536	3.717
GSTP1	glutathione S-transferase pi 1	A_51_P374464	-2.501	-3.046
GTF2A1	general transcription factor IIA 1	A_51_P133651	2.014	2.033
Gvin1 (includes others)	GTPase, very large interferon inducible 1	A_52_P431615	-5.399	-3.085
GXYLT2	glucoside xylosyltransferase 2	A_55_P1974542	-2.579	3.609
GYG1	glycogenin 1	A_51_P240019	4.247	2.162
Gzmb	granzyme B	A_51_P333274	5.399	-3.074
GZMK	granzyme K	A_55_P2042331	9.688	2.126
H2-Q5	histocompatibility 2, Q region locus 5	A_55_P1978465	4.145	7.83
H2-T9	histocompatibility 2, T region locus 9	A_55_P2088401	2.299	2.618
H2-T10	histocompatibility 2, T region locus 10	A_66_P112006	2.175	2.318
H2-T24	histocompatibility 2, T region locus 24	A_55_P2003991	2.525	4.145
H2afb1 (includes others)	H2A histone family, member B1	A_55_P1953226	42.005	2.605
H60b/H60c	histocompatibility 60c	A_55_P2097983	2.467	13.252
Hamp/Hamp2	hepcidin antimicrobial peptide	A_52_P21486	-4.147	3.31
HAP1	huntingtin-associated protein 1	A_55_P2058726	4.158	2.023
HAPLN3	hyaluronan and proteoglycan link protein 3	A_55_P2093553	-95.956	-80.102
HBE1	hemoglobin subunit epsilon 1	A_55_P2005828	-30.038	-26.21
HCAR2	hydroxycarboxylic acid receptor 2	A_51_P488739	4.132	4.591
HCN3	hyperpolarization activated cyclic nucleotide gated potassium channel 3	A_66_P100218	3.1	41.434
HDAC7	histone deacetylase 7	A_55_P2018457	-7.599	-10.087
HDAC9	histone deacetylase 9	A_55_P1970755	-2.516	2.164
HDC	histidine decarboxylase	A_51_P254656	2.107	-7.042
HDGFRP3	hepatoma-derived growth factor, related protein 3	A_55_P1981306	2.286	4.962
HDHD2	haloacid dehalogenase like hydrolase domain containing 2	A_55_P2167152	2.138	-3.814
HEATR5A	HEAT repeat containing 5A	A_52_P297075	-2.571	-3.155
HEBP1	heme binding protein 1	A_51_P376347	2.977	7.404
HEBP2	heme binding protein 2	A_51_P159612	-2.276	-25.439
HECW1	HECT, C2 and WW domain containing E3 ubiquitin protein ligase 1	A_55_P2424767	-2.11	-2.795
HEG1	heart development protein with EGF-like domains 1	A_52_P649561	2.656	-2.363
HES2	hes family bHLH transcription factor 2	A_52_P263658	-2.056	-2.03
HFE	hemochromatosis	A_55_P2056070	-2.783	-25.126
HHEX	hematopoietically expressed homeobox	A_52_P528600	-2.177	-3.393
HILPDA	hypoxia inducible lipid droplet-associated	A_55_P2058783	2.052	13.453
Hist1h1b	histone cluster 1, H1b	A_51_P270949	-3.187	-2.509
Hist1h1e	histone cluster 1, H1e	A_51_P464822	-2.202	2.665
HIST1H2AC	histone cluster 1, H2ac	A_66_P100853	-2.763	-2.411
HIST1H2AD	histone cluster 1, H2ad	A_52_P420466	-2.851	-5.504
HIST1H2BD	histone cluster 1, H2bd	A_55_P2036813	-18.117	4.668
HIST1H4C	histone cluster 1, H4c	A_55_P1974967	3.053	5.03
HIST2H2BF	histone cluster 2, H2bf	A_51_P361620	18.327	2.16
HIVEP3	human immunodeficiency virus type I enhancer binding protein 3	A_55_P1969481	-10.489	-10.269
HK1	hexokinase 1	A_55_P2027999	2.221	2.253
HK3	hexokinase 3 (white cell)	A_52_P586004	2.183	2.513
HLA-A	major histocompatibility complex, class I, A	A_55_P2037343	4.314	14.953
HLA-DMA	major histocompatibility complex, class II, DM alpha	A_51_P473734	-8.8	-20.947
HLA-DMB	major histocompatibility complex, class II, DM beta	A_52_P1391	-27.473	-31.08
HLA-DOA	major histocompatibility complex, class II, DO alpha	A_51_P449325	2.062	6.421
HLA-DQA1	major histocompatibility complex, class II, DQ alpha 1	A_52_P343306	-8.261	-12.332
HLA-DQB1	major histocompatibility complex, class II, DQ beta 1	A_55_P2146560	-4.848	-5.932
HLA-DRB5	major histocompatibility complex, class II, DR beta 5	A_55_P2156731	-6.376	-6.709
HLCS	holocarboxylase synthetase	A_51_P176912	-2.439	-4.366
HLX	H2.0-like homeobox	A_51_P179701	-2.768	-3.379
Hmga2	high mobility group AT-hook 2	A_55_P2043921	2.271	9.576
Hmga2-ps1	high mobility group AT-hook 2, pseudogene 1	A_55_P2320283	-8.313	-5.808
HORMAD1	HORMA domain containing 1	A_55_P2064180	2.061	2.849
HOXA1	homeobox A1	A_55_P2060592	-2.502	-8.352
Hoxaas2	Hoxa cluster antisense RNA 2	A_52_P593212	-2.456	-2.732
Hoxaas3	Hoxa cluster antisense RNA 3	A_55_P2304482	-4.491	-5.09
HOXD13	homeobox D13	A_52_P591310	-19.515	-18.322
HP	haptoglobin	A_55_P2048607	2.494	-8.321
HPCA	hippocalcin	A_55_P2161595	7.981	14.817
HPGD	hydroxyprostaglandin dehydrogenase 15-(NAD)	A_51_P458778	-10.765	-5.412
HR	hair growth associated	A_55_P1958532	-48.988	-38.189
HRASLS5	HRAS like suppressor family member 5	A_51_P157802	4.117	3.354
HSD17B1	hydroxysteroid (17-beta) dehydrogenase 1	A_51_P243435	4.277	15.437
HSD17B2	hydroxysteroid (17-beta) dehydrogenase 2	A_51_P441914	4.188	5.147
HSD17B7	hydroxysteroid (17-beta) dehydrogenase 7	A_55_P1964598	2.017	-10.814
HSD17B13	hydroxysteroid (17-beta) dehydrogenase 13	A_55_P2076555	-3.702	-2.345
Hsf3	heat shock transcription factor 3	A_51_P419478	-2.546	-3.075
HSF4	heat shock transcription factor 4	A_55_P2044613	2.026	3.047
HTR7	5-hydroxytryptamine (serotonin) receptor 7, adenylate cyclase-coupled	A_55_P2177309	-2.08	4.127
HTR1D	5-hydroxytryptamine (serotonin) receptor 1D, G protein-coupled	A_55_P2019428	-4.562	-4.884
HTR2A	5-hydroxytryptamine (serotonin) receptor 2A, G protein-coupled	A_66_P120995	-4.363	-3.245
HTR3A	5-hydroxytryptamine (serotonin) receptor 3A, ionotropic	A_55_P2093336	2.213	11.695
HTRA1	HtrA serine peptidase 1	A_51_P225224	29.678	2.37
HUS1B	HUS1 checkpoint clamp component B	A_51_P258359	-2.915	-3.162
HVCN1	hydrogen voltage gated channel 1	A_55_P1960053	2.074	3.437
HYAL1	hyaluronoglucosaminidase 1	A_51_P479408	6.149	2.574
HYAL3	hyaluronoglucosaminidase 3	A_51_P390476	3.669	6.062
I730030J21Rik	RIKEN cDNA I730030J21 gene	A_55_P1973399	-2.467	-3.497
I830134H01Rik	RIKEN cDNA I830134H01 gene	A_55_P2020133	2.3	3.523
IBSP	integrin binding sialoprotein	A_55_P1986813	-7.803	-26.476
ICA1	islet cell autoantigen 1	A_51_P292116	-2.301	2.343
ICAM2	intercellular adhesion molecule 2	A_55_P1982049	-3.357	-7.321
ICAM5	intercellular adhesion molecule 5	A_51_P353914	-2.777	-2.22
IER5L	immediate early response 5-like	A_55_P2121856	-2.037	-3.458
IFI16	interferon, gamma-inducible protein 16	A_55_P2036627	-19.031	3.506
IFI44	interferon induced protein 44	A_51_P487690	-13.15	2.412
Ifi202b	interferon activated gene 202B	A_55_P2032167	-16.724	-12.468
Ifi27l2a/Ifi27l2b	interferon, alpha-inducible protein 27 like 2A	A_52_P90363	-14.148	-4.474
IFIT3	interferon induced protein with tetratricopeptide repeats 3	A_51_P359570	-2.666	7.935
Ifitm1	interferon induced transmembrane protein 1	A_55_P2146254	-4.484	-5.379
Ifitm7	interferon induced transmembrane protein 7	A_55_P1955876	-2.551	-3.355
IFNA4	interferon, alpha 4	A_55_P2030077	-3.316	2.879
IFNL3	interferon, lambda 3	A_55_P1994117	-2.654	-3.719
IFRD1	interferon-related developmental regulator 1	A_51_P367060	2.922	4.528
IFT74	intraflagellar transport 74	A_55_P2007575	-8.733	-14.607
IGF1	insulin like growth factor 1	A_55_P2031636	-5.721	-7.178
IGFBP3	insulin like growth factor binding protein 3	A_55_P1992715	-18.785	-21.011
IGFBP4	insulin like growth factor binding protein 4	A_52_P257502	-12.993	-3.263
IGFBP6	insulin like growth factor binding protein 6	A_66_P139546	3.631	-9.636
IGFLR1	IGF like family receptor 1	A_55_P1955078	-2.04	2.411
Igh	immunoglobulin heavy chain complex	A_51_P509679	138.416	-6.501
Ighg	Immunoglobulin heavy chain (gamma polypeptide)	A_55_P2021089	6.706	2.928
IGHM	immunoglobulin heavy constant mu	A_55_P2063283	17.514	-25.375
Ighv1-33	immunoglobulin heavy variable 1-33	A_55_P1966608	5.1	3.033
Ighv3-5	immunoglobulin heavy variable 3-5	A_66_P129427	-3.53	-3.525
Ighv4-2	immunoglobulin heavy variable V4-2	A_51_P435671	2.043	31.598
Ighv5-12	immunoglobulin heavy variable 5-12	A_55_P2141105	3.731	2.674
Igk	immunoglobulin kappa chain complex	A_55_P2060897	60.779	4.039
Igkv4-53	immunoglobulin kappa variable 4-53	A_55_P2341025	5.591	-2.501
Igkv4-59	immunoglobulin kappa variable 4-59	A_55_P2058040	4.427	2.169
Igkv4-70	immunoglobulin kappa chain variable 4-70	A_66_P127563	3.078	4.777
Igkv4-86	immunoglobulin kappa variable 4-86	A_52_P30641	2.476	2.706
IGLON5	IgLON family member 5	A_55_P2044582	6.038	2.479
Iglv1	immunoglobulin lambda variable 1	A_55_P2111322	15.279	4.074
IGSF6	immunoglobulin superfamily member 6	A_51_P258372	2.806	3.944
IGSF9	immunoglobulin superfamily member 9	A_55_P2017710	-6.629	-10.546
IGSF11	immunoglobulin superfamily member 11	A_52_P433643	4.488	-3.171
Iigp1	interferon inducible GTPase 1	A_55_P1990633	-2.06	-2.384
IKZF2	IKAROS family zinc finger 2	A_66_P122551	2.276	2.236
IL6	interleukin 6	A_55_P1997756	7.69	2.01
IL7	interleukin 7	A_51_P391454	-2.528	-5.508
IL10	interleukin 10	A_51_P430766	-6.276	-5.88
IL16	interleukin 16	A_51_P372702	-4.384	-5.292
IL24	interleukin 24	A_55_P2127215	4.165	3.131
IL10RA	interleukin 10 receptor subunit alpha	A_51_P235984	-2.993	-5.756
IL15RA	interleukin 15 receptor subunit alpha	A_55_P2060707	-3.154	-4.718
IL17B	interleukin 17B	A_51_P215849	218.159	2.411
IL18R1	interleukin 18 receptor 1	A_51_P505617	-3.14	-3.499
IL18RAP	interleukin 18 receptor accessory protein	A_52_P517098	-5.599	-2.957
IL1A	interleukin 1 alpha	A_52_P100926	61.522	11.59
IL1B	interleukin 1 beta	A_51_P212782	-6.978	-7.232
IL1F10	interleukin 1 family member 10 (theta)	A_55_P2035052	2.83	2.772
IL1R1	interleukin 1 receptor, type I	A_51_P271503	2.151	-6.468
IL1RL1	interleukin 1 receptor like 1	A_55_P2027731	-9.565	-134.572
IL21R	interleukin 21 receptor	A_55_P2071447	-20.949	-5.205
IL27RA	interleukin 27 receptor subunit alpha	A_51_P183912	-3.32	-6.106
IL2RB	interleukin 2 receptor subunit beta	A_51_P286496	16.546	3.428
IL31RA	interleukin 31 receptor A	A_51_P427917	-7.477	-30.322
IL4I1	interleukin 4 induced 1	A_55_P2087622	-33.174	-207.246
IL7R	interleukin 7 receptor	A_51_P196695	3.352	5.107
IL9R	interleukin 9 receptor	A_55_P2214531	-33.434	-37.478
IMPA2	inositol(myo)-1(or 4)-monophosphatase 2	A_51_P299287	-2.391	-5.091
IMPACT	impact RWD domain protein	A_66_P108138	3.108	2.258
INADL	InaD-like (Drosophila)	A_55_P2063107	3.721	4.388
INCA1	inhibitor of CDK, cyclin A1 interacting protein 1	A_52_P320279	5.276	6.475
INHBA	inhibin beta A	A_51_P239750	2.805	6.242
INMT	indolethylamine N-methyltransferase	A_51_P162162	-2.577	2.086
INS	insulin	A_55_P1988839	-3.368	-2.669
INSM1	insulinoma associated 1	A_55_P1977943	-2.854	-2.695
INSRR	insulin receptor-related receptor	A_55_P1983708	-3.584	14.962
INTU	inturned planar cell polarity protein	A_52_P588096	2.26	2.481
IPCEF1	interaction protein for cytohesin exchange factors 1	A_51_P438657	-7.362	-7.984
IPMK	inositol polyphosphate multikinase	A_52_P228005	3.007	2.577
IPO5	importin 5	A_52_P235569	4.254	3.505
IQCC	IQ motif containing C	A_55_P2158458	-2.06	-3.226
Iqcf3	IQ motif containing F3	A_51_P471746	2.619	2.51
IQCK	IQ motif containing K	A_55_P2126227	-5.8	-4.491
IQGAP2	IQ motif containing GTPase activating protein 2	A_52_P65494	-3.932	-2.342
IQGAP3	IQ motif containing GTPase activating protein 3	A_52_P588881	-4.031	-19.36
IQSEC1	IQ motif and Sec7 domain 1	A_55_P2052416	3.543	7.609
IQUB	IQ motif and ubiquitin domain containing	A_52_P512137	2.33	5.023
IRAK2	interleukin 1 receptor associated kinase 2	A_55_P2082974	3.726	3.155
IRF6	interferon regulatory factor 6	A_51_P363749	-69.136	-77.542
IRG1	immunoresponsive 1 homolog (mouse)	A_51_P123625	5.052	5.373
Irgm1	immunity-related GTPase family M member 1	A_51_P262171	2.11	2.809
IRX6	iroquois homeobox 6	A_51_P347859	-2.455	-2.385
ITGA1	integrin subunit alpha 1	A_52_P518922	-3.882	3.743
ITGA3	integrin subunit alpha 3	A_55_P1974421	2.717	4.79
ITGA6	integrin subunit alpha 6	A_55_P2015670	-3.46	-5.36
ITGA8	integrin subunit alpha 8	A_51_P309920	-2.807	4.843
ITGA11	integrin subunit alpha 11	A_51_P417720	-3.818	-3.014
ITGAM	integrin subunit alpha M	A_55_P1977929	-5.069	-7.083
ITGB3	integrin subunit beta 3	A_52_P553890	4.013	3.6
ITGB7	integrin subunit beta 7	A_51_P359603	2.055	7.873
ITGB8	integrin subunit beta 8	A_55_P1998244	-3.003	-3.352
Itgb2l	integrin beta 2-like	A_55_P2012979	-16.759	-18.753
ITGB3BP	integrin subunit beta 3 binding protein	A_55_P2153872	2.884	2.011
ITIH5	inter-alpha-trypsin inhibitor heavy chain family member 5	A_55_P2077048	-8.766	-8.386
ITK	IL2-inducible T-cell kinase	A_55_P1953788	2.83	34.83
ITPK1	inositol-tetrakisphosphate 1-kinase	A_52_P297009	-2.285	-2.576
ITPRIPL1	inositol 1,4,5-trisphosphate receptor interacting protein-like 1	A_52_P676255	-9.339	-10.53
ITSN1	intersectin 1	A_55_P1994608	-6.281	-6.325
IVNS1ABP	influenza virus NS1A binding protein	A_55_P2124346	2.63	5.59
JADE3	jade family PHD finger 3	A_52_P391018	2.246	2.672
JAM2	junctional adhesion molecule 2	A_55_P2381926	-2.588	4.636
JAML	junction adhesion molecule like	A_52_P375312	-4.632	-5.484
JARID2	jumonji and AT-rich interaction domain containing 2	A_52_P370203	-2.488	-3.439
JCHAIN	joining chain of multimeric IgA and IgM	A_51_P150710	24.234	2.005
KAT2A	K(lysine) acetyltransferase 2A	A_55_P2049602	-2.072	-2.079
KAZN	kazrin, periplakin interacting protein	A_51_P301636	32.659	2.412
KBTBD11	kelch repeat and BTB (POZ) domain containing 11	A_55_P2075213	9.144	-3.786
KBTBD12	kelch repeat and BTB (POZ) domain containing 12	A_55_P2091116	31.013	12.841
KCNA3	potassium channel, voltage gated shaker related subfamily A, member 3	A_55_P2106926	-3.239	-3.17
KCNA4	potassium channel, voltage gated shaker related subfamily A, member 4	A_55_P2084251	-2.823	-4.391
KCNAB1	potassium channel, voltage gated subfamily A regulatory beta subunit 1	A_55_P2130129	9.177	17.135
KCNAB3	potassium channel, voltage gated subfamily A regulatory beta subunit 3	A_52_P151116	-2.886	-3.034
Kcnd3os	potassium voltage-gated channel, Shal-related family, member 3, opposite strand	A_55_P2055920	-2.51	-2.672
KCNF1	potassium channel, voltage gated modifier subfamily F, member 1	A_55_P2116536	-23.884	-9.296
KCNJ3	potassium channel, inwardly rectifying subfamily J, member 3	A_52_P560006	-2.748	3.156
KCNJ4	potassium channel, inwardly rectifying subfamily J, member 4	A_51_P166740	-6.107	-3.507
KCNJ10	potassium channel, inwardly rectifying subfamily J, member 10	A_55_P2027083	-2.526	-9.53
KCNJ11	potassium channel, inwardly rectifying subfamily J, member 11	A_52_P402705	-2.053	-3.204
KCNK13	potassium channel, two pore domain subfamily K, member 13	A_51_P167763	-2.741	-5
KCNMB1	potassium channel subfamily M regulatory beta subunit 1	A_66_P131851	2.079	2.918
KCNMB4	potassium channel subfamily M regulatory beta subunit 4	A_55_P2161353	3.091	4.823
KCNN4	potassium channel, calcium activated intermediate/small conductance subfamily N alpha, member 4	A_51_P389636	-5.224	-9.181
KCNQ1	potassium channel, voltage gated KQT-like subfamily Q, member 1	A_55_P2094641	-16.104	-6.76
KCNQ1OT1	KCNQ1 opposite strand/antisense transcript 1 (non-protein coding)	A_55_P2196922	-2.607	2.939
KCNT1	potassium channel, sodium activated subfamily T, member 1	A_55_P1961720	3.934	2.417
KCTD12	potassium channel tetramerization domain containing 12	A_66_P119376	-9.319	-39.031
KCTD19	potassium channel tetramerization domain containing 19	A_51_P147422	2.457	4.062
KDM2B	lysine (K)-specific demethylase 2B	A_55_P2065154	-2.675	-3.632
KDM5B	lysine (K)-specific demethylase 5B	A_55_P1960581	-2.68	3.416
KDR	kinase insert domain receptor	A_51_P316553	22.022	11.02
KIAA0101	KIAA0101	A_66_P133404	-2.728	-38.026
KIAA1107	KIAA1107	A_55_P1991668	3.338	3.133
KIAA1217	KIAA1217	A_55_P2435563	6.791	-21.051
KIAA1324	KIAA1324	A_51_P182131	2.528	2.368
KIAA1328	KIAA1328	A_55_P2096450	-4.249	2.775
KIAA1522	KIAA1522	A_55_P2097553	64.265	29.789
KIAA1211L	KIAA1211-like	A_51_P333622	-23.377	-4.199
KIAA1549L	KIAA1549-like	A_51_P519040	-14.264	-15.885
KIF11	kinesin family member 11	A_51_P481398	-3.381	-13.465
KIF15	kinesin family member 15	A_52_P227391	-2.529	-2.755
KIF18B	kinesin family member 18B	A_52_P520466	-2.908	-10.769
KIF1A	kinesin family member 1A	A_55_P2032449	74.057	27.897
KIF1C	kinesin family member 1C	A_55_P2115732	2.17	4.531
KIF2C	kinesin family member 2C	A_66_P125209	-3.689	-4.285
KIF5A	kinesin family member 5A	A_51_P107020	-2.517	-2.438
KIT	KIT proto-oncogene receptor tyrosine kinase	A_66_P128434	4.191	7.419
KLF2	Kruppel-like factor 2	A_51_P144264	-3.717	-5.858
KLF11	Kruppel-like factor 11	A_51_P205820	-2.259	2.01
KLHL12	kelch like family member 12	A_55_P2069989	2.043	2.073
KLHL13	kelch like family member 13	A_55_P2111770	2.678	-7.086
KLHL15	kelch like family member 15	A_52_P168023	2.64	5.341
KLHL22	kelch like family member 22	A_52_P598447	-2.03	2.116
KLHL38	kelch like family member 38	A_51_P224064	2.975	3.698
KLK3	kallikrein related peptidase 3	A_51_P419656	39.622	4.957
KLK8	kallikrein related peptidase 8	A_52_P216672	2.922	-2.513
KLK12	kallikrein related peptidase 12	A_55_P2128073	2.587	2.754
Klra2	killer cell lectin-like receptor, subfamily A, member 2	A_55_P2004562	-2.759	-2.35
Klra16	killer cell lectin-like receptor, subfamily A, member 16	A_55_P2028734	2.212	2.478
Klra17	killer cell lectin-like receptor, subfamily A, member 17	A_55_P2157859	38.758	2.111
Klra7 (includes others)	killer cell lectin-like receptor, subfamily A, member 4	A_55_P2004527	26.102	4.491
KLRB1	killer cell lectin like receptor B1	A_52_P42245	-4.378	-66.44
Klri1	killer cell lectin-like receptor family I member 1	A_55_P1997151	4.865	2.405
KMO	kynurenine 3-monooxygenase (kynurenine 3-hydroxylase)	A_55_P2145606	-22.046	-14.236
KMT2A	lysine (K)-specific methyltransferase 2A	A_55_P2185990	2.434	5.756
KMT2E	lysine (K)-specific methyltransferase 2E	A_55_P2078770	104.21	4.474
KMT5A	lysine (K)-specific methyltransferase 5A	A_52_P181468	3.694	3.449
KNDC1	kinase non-catalytic C-lobe domain (KIND) containing 1	A_55_P2158306	-2.029	2.228
KNG1	kininogen 1	A_51_P161636	4.132	-7.606
KNOP1	lysine-rich nucleolar protein 1	A_65_P05238	7.906	4.733
KNTC1	kinetochore associated 1	A_51_P408071	-3.074	-9.457
KPNA7	karyopherin alpha 7 (importin alpha 8)	A_55_P2101792	3.197	2.969
KREMEN1	kringle containing transmembrane protein 1	A_55_P2046149	2.002	3.465
KRT7	keratin 7, type II	A_52_P410685	4.23	3.679
Krt10	keratin 10	A_55_P2070009	-2.579	-2.06
KRT71	keratin 71, type II	A_51_P364639	-118.082	-131.847
KRT80	keratin 80, type II	A_55_P2145617	-4.474	-6.156
KRT82	keratin 82, type II	A_55_P2145626	2.035	2.771
KRTAP1-3	keratin associated protein 1-3	A_51_P100624	-13.257	-15.052
KRTAP10-7	keratin associated protein 10-7	A_55_P1986568	-2.419	2.281
KRTAP13-2	keratin associated protein 13-2	A_66_P101563	8.639	5.138
Krtap19-1	keratin associated protein 19-1	A_55_P2151178	-2.356	-2.635
KRTAP20-2	keratin associated protein 20-2	A_55_P1966236	-2.477	5.468
Krtap22-2	keratin associated protein 22-2	A_51_P284503	-44.972	-51.305
KRTAP4-9	keratin associated protein 4-9	A_55_P2153126	-4.319	-3.329
Krtap6-2	keratin associated protein 6-2	A_55_P1985648	-3.11	-3.442
KSR2	kinase suppressor of ras 2	A_55_P2155226	-8.648	-5.474
KYNU	kynureninase	A_55_P1965975	11.838	-3.794
L3HYPDH	L-3-hydroxyproline dehydratase (trans-)	A_51_P408989	-2.689	-2.629
L3MBTL1	l(3)mbt-like 1 (Drosophila)	A_55_P1954052	-4.013	-4.37
L3MBTL3	l(3)mbt-like 3 (Drosophila)	A_55_P2011116	2.706	2.35
LACC1	laccase (multicopper oxidoreductase) domain containing 1	A_51_P427171	-2.196	-5.226
LAMA2	laminin subunit alpha 2	A_55_P2158946	2.032	4.473
LANCL3	LanC like 3	A_51_P358722	-11.385	-12.632
LAPTM4A	lysosomal protein transmembrane 4 alpha	A_52_P572284	2.474	2.747
LAPTM4B	lysosomal protein transmembrane 4 beta	A_52_P470316	6.043	3.311
LAT	linker for activation of T-cells	A_51_P495242	10.928	6.566
LBH	limb bud and heart development	A_52_P539434	-5.189	-8.675
LCA5	Leber congenital amaurosis 5	A_66_P113818	3.001	88.929
LCE1E	late cornified envelope 1E	A_51_P314465	-5.028	-5.583
LCK	LCK proto-oncogene, Src family tyrosine kinase	A_55_P2155504	3.88	3.077
LCN2	lipocalin 2	A_55_P2070869	-7.477	-7.683
Lcn4	lipocalin 4	A_55_P2005307	-2.234	-2.501
LCN9	lipocalin 9	A_52_P618932	16.21	5.956
LCORL	ligand dependent nuclear receptor corepressor like	A_55_P2121195	2.341	-2.734
LCP1	lymphocyte cytosolic protein 1 (L-plastin)	A_55_P2066613	-2.056	-2.054
LCP2	lymphocyte cytosolic protein 2	A_55_P2180949	-3.056	2.55
LDHB	lactate dehydrogenase B	A_55_P1954006	-3.065	-2.287
LDHD	lactate dehydrogenase D	A_55_P2018697	9.528	3.227
LGALS4	lectin, galactoside-binding, soluble, 4	A_55_P2063256	-5.032	3.097
Lgals6	lectin, galactose binding, soluble 6	A_52_P154741	-5.622	2.974
LGALS3BP	lectin, galactoside-binding, soluble, 3 binding protein	A_51_P359636	2.187	4.406
LGI4	leucine-rich repeat LGI family member 4	A_55_P2033312	-4.8	-7.478
LHFPL2	lipoma HMGIC fusion partner-like 2	A_55_P2152771	6.182	4.357
LHX2	LIM homeobox 2	A_51_P257419	4.383	6.224
LIFR	leukemia inhibitory factor receptor alpha	A_55_P2159264	-6.408	-32.445
LIG1	ligase I, DNA, ATP-dependent	A_51_P285446	3.359	2.611
LILRB3	leukocyte immunoglobulin like receptor B3	A_55_P2054409	11.042	3.696
LIM2	lens intrinsic membrane protein 2	A_66_P135653	2.854	2.031
LIN7B	lin-7 homolog B (C. elegans)	A_51_P325223	-4.094	-2.339
LINC00634	long intergenic non-protein coding RNA 634	A_55_P1999389	2.1	2.516
LIPH	lipase, member H	A_51_P122660	11.013	5.877
LIPI	lipase, member I	A_55_P2177336	-17.266	-19.33
LIPM	lipase, family member M	A_52_P402677	-3.109	-2.677
LIPN	lipase, family member N	A_55_P2057430	-2.622	-14.307
LIPT2	lipoyl(octanoyl) transferase 2 (putative)	A_55_P2044463	-4.123	-4.409
LMBR1	limb development membrane protein 1	A_55_P2330188	3.984	3.713
LMNTD1	lamin tail domain containing 1	A_55_P2118913	2.66	2.523
LMO1	LIM domain only 1	A_52_P331762	-5.828	-6.25
LMOD1	leiomodin 1	A_66_P123617	-6.701	-7.333
LMTK2	lemur tyrosine kinase 2	A_52_P445474	-3.343	2.77
LOC81691	exonuclease NEF-sp	A_55_P2168914	-2.56	2.248
LOC284023	uncharacterized LOC284023	A_51_P351923	3.445	3.838
LOC545005	uncharacterized LOC545005	A_55_P1958480	-14.327	-14.496
LOC545086	uncharacterized LOC545086	A_55_P2369442	-13.184	-3.275
LOC100045026	butyrophilin-like	A_55_P2131725	2.573	3.093
LOC101055656	uncharacterized LOC101055656	A_55_P2098593	-2.453	-2.31
LOC101056056	uncharacterized LOC101056056	A_55_P2058270	2.041	3.963
LOC101056306	zinc finger protein 2 homolog	A_66_P131569	2.394	2.123
LOC102632465	uncharacterized LOC102632465	A_55_P2013268	5.887	10.673
LOC102634429	uncharacterized LOC102634429	A_55_P1996802	3.368	2.329
LOC102636203	uncharacterized LOC102636203	A_55_P1976882	-3.371	-3.724
LOC102636792	uncharacterized LOC102636792	A_55_P1999972	-11.99	-5.883
LOC102637409	uncharacterized LOC102637409	A_55_P2003393	-10.09	-5.238
LOC102637912	sperm motility kinase W-like	A_52_P669682	-5.471	-4.048
LOC102640328	uncharacterized LOC102640328	A_55_P2145470	-6.263	-2.246
LOC102641028	uncharacterized LOC102641028	A_55_P2042600	-2.222	2.546
LOC102642169	pyrin domain-containing protein 3-like	A_55_P1970612	-2.193	2.223
LOC102642410	tyrosine-protein phosphatase non-receptor type substrate 1-like	A_55_P1963960	-13.256	-9.036
LOC102642578	uncharacterized LOC102642578	A_66_P107258	3.42	6.01
LOC102642701	taste receptor type 2 member 117-like	A_55_P2023166	-2.039	2.115
LOC102642717	zinc finger protein 717-like	A_55_P2009320	-2.749	2.777
LOC102642832	uncharacterized LOC102642832	A_55_P2302290	-2.341	2.596
LOC102643030	uncharacterized LOC102643030	A_52_P819156	-5.429	4.28
LOC102643183	uncharacterized LOC102643183	A_55_P2015173	5.623	6.967
LOC105243207	uncharacterized LOC105243207	A_55_P2338709	2.511	3.012
LOC105244659	uncharacterized LOC105244659	A_55_P2319533	3.073	3.668
LOC105246057	igE-binding protein-like	A_55_P2160253	-11.062	-20.55
LOC105247281	Y-linked testis-specific protein 1-like	A_55_P2062324	2.113	-4.438
LOC105247324	uncharacterized LOC105247324	A_55_P2035340	2.498	7.058
LOXL4	lysyl oxidase like 4	A_55_P2044143	2.815	-3.698
LPCAT2	lysophosphatidylcholine acyltransferase 2	A_55_P1982896	-6.162	-4.919
LPL	lipoprotein lipase	A_52_P257812	-26.547	-70.311
LRBA	LPS-responsive vesicle trafficking, beach and anchor containing	A_52_P300940	-2.917	7.91
LRFN4	leucine rich repeat and fibronectin type III domain containing 4	A_55_P2138878	2.916	2.579
LRG1	leucine-rich alpha-2-glycoprotein 1	A_51_P346938	-2.308	-2.754
LRMP	lymphoid-restricted membrane protein	A_51_P130079	-2.44	-5.086
LRP3	LDL receptor related protein 3	A_55_P2024874	2.214	2.808
LRP6	LDL receptor related protein 6	A_55_P2041360	-2.087	-2.071
LRP8	LDL receptor related protein 8	A_52_P279687	15.635	6.832
LRP12	LDL receptor related protein 12	A_55_P1993708	4.997	2.144
LRR1	leucine rich repeat protein 1	A_51_P347240	-3.037	-8.814
LRRC2	leucine rich repeat containing 2	A_55_P2428967	2.323	3.067
LRRC10	leucine rich repeat containing 10	A_51_P441687	4.222	3.991
LRRC25	leucine rich repeat containing 25	A_51_P108108	-5.071	-16.215
LRRC27	leucine rich repeat containing 27	A_52_P33831	6.317	2.659
LRRC39	leucine rich repeat containing 39	A_52_P419373	6.862	2.47
LRRC40	leucine rich repeat containing 40	A_52_P246081	-3.208	-2.19
Lrrc51	leucine rich repeat containing 51	A_55_P1999760	2.132	4.979
LRRC71	leucine rich repeat containing 71	A_51_P485472	8.167	3.666
LRRC73	leucine rich repeat containing 73	A_52_P734742	-2.559	-3.235
LRRC14B	leucine rich repeat containing 14B	A_55_P2052824	4.003	3.129
LRRD1	leucine-rich repeats and death domain containing 1	A_55_P2032868	-9.551	-7.258
LRRFIP1	leucine rich repeat (in FLII) interacting protein 1	A_55_P1959465	-2.061	-2.587
LRRK2	leucine-rich repeat kinase 2	A_66_P101538	2.529	3.706
LRSAM1	leucine rich repeat and sterile alpha motif containing 1	A_55_P2162349	-4.44	-5.031
LSM14A	LSM14A mRNA processing body assembly factor	A_55_P1994388	-2.625	-3.913
LSP1	lymphocyte-specific protein 1	A_55_P1957413	10.967	4.286
LSR	lipolysis stimulated lipoprotein receptor	A_55_P1983488	-2.893	-2.548
Lst1	leukocyte specific transcript 1	A_55_P2052834	-3.698	-2.116
LTB4R	leukotriene B4 receptor	A_51_P109449	-13.523	-21.331
LTF	lactotransferrin	A_52_P15388	-37.019	-96.926
LURAP1	leucine rich adaptor protein 1	A_52_P547491	3.998	7.147
LUZP1	leucine zipper protein 1	A_55_P2043987	-2.604	-2.673
LY75	lymphocyte antigen 75	A_55_P2094868	15.807	25.193
LY86	lymphocyte antigen 86	A_51_P465350	-2.834	-9.64
Ly6a (includes others)	lymphocyte antigen 6 complex, locus A	A_51_P517695	-11.532	-8.784
Ly6g6e	lymphocyte antigen 6 complex, locus G6E	A_51_P491635	-2.189	-4.777
LYRM7	LYR motif containing 7	A_55_P2056986	3.55	3.27
LZTS1	leucine zipper, putative tumor suppressor 1	A_55_P2261772	-3.551	-2.351
MAB21L3	mab-21-like 3 (C. elegans)	A_55_P2090060	-3.772	-9.93
MACROD2	MACRO domain containing 2	A_55_P2090817	2.729	5.68
MAF	v-maf avian musculoaponeurotic fibrosarcoma oncogene homolog	A_55_P1962429	-2.434	-4.474
MAFF	v-maf avian musculoaponeurotic fibrosarcoma oncogene homolog F	A_52_P608322	14.796	8.084
Magea7-ps	melanoma antigen, family A, 7, pseudogene	A_51_P120785	-3.887	-4.433
MAGEE1	MAGE family member E1	A_51_P104430	4.53	4.238
MAK	male germ cell-associated kinase	A_51_P467268	6.651	3.287
MALT1	MALT1 paracaspase	A_55_P2077068	2.223	3.22
MAMDC2	MAM domain containing 2	A_51_P451458	5.22	13.027
MAN2A2	mannosidase, alpha, class 2A, member 2	A_52_P659270	-6.445	3.443
MANEAL	mannosidase, endo-alpha-like	A_55_P1953266	4.649	2.407
MAP2	microtubule associated protein 2	A_52_P22763	-40.736	-45.363
MAP7	microtubule associated protein 7	A_52_P109548	2.558	10.558
MAP9	microtubule associated protein 9	A_55_P1997931	2.423	2.182
MAP2K6	mitogen-activated protein kinase kinase 6	A_51_P256093	-2.275	-9.536
MAP3K5	mitogen-activated protein kinase kinase kinase 5	A_52_P656714	-2.314	-3.59
MAP3K6	mitogen-activated protein kinase kinase kinase 6	A_55_P2106039	-2.656	-2.068
MAP3K10	mitogen-activated protein kinase kinase kinase 10	A_55_P2104562	3.864	11.062
MAP3K12	mitogen-activated protein kinase kinase kinase 12	A_55_P2120586	-4.326	-8.185
MAP4K1	mitogen-activated protein kinase kinase kinase kinase 1	A_52_P552589	-2.336	-3.767
MAPK8	mitogen-activated protein kinase 8	A_55_P1973299	-2.262	5.768
MARCH1	membrane associated ring-CH-type finger 1	A_51_P121031	-2.529	-9.401
MARCH2	membrane associated ring-CH-type finger 2	A_55_P2020395	6.97	-2.83
MARCH3	membrane associated ring-CH-type finger 3	A_55_P2015941	-6.041	-6.731
MARVELD2	MARVEL domain containing 2	A_51_P451428	4.169	5.244
MARVELD3	MARVEL domain containing 3	A_51_P397296	-15.303	-20.705
MAS1	MAS1 proto-oncogene, G protein-coupled receptor	A_55_P2130885	-36.398	-48.132
MASP2	mannan-binding lectin serine peptidase 2	A_55_P2185504	2.857	3.192
MAST1	microtubule associated serine/threonine kinase 1	A_55_P2177658	-4.712	-4.198
MAST4	microtubule associated serine/threonine kinase family member 4	A_55_P2053551	3.245	4.94
MASTL	microtubule associated serine/threonine kinase like	A_51_P302139	-3.818	-3.657
MATK	megakaryocyte-associated tyrosine kinase	A_55_P2063626	-2.818	-5.29
MB21D2	Mab-21 domain containing 2	A_55_P2308738	-4.372	-7.785
MBOAT2	membrane bound O-acyltransferase domain containing 2	A_55_P2039250	-14.412	-10.067
MC3R	melanocortin 3 receptor	A_55_P2178510	4.943	2.082
MCC	mutated in colorectal cancers	A_52_P309890	-11.851	-7.265
MCM10	minichromosome maintenance 10 replication initiation factor	A_55_P2058962	-4.177	-2.403
MCOLN1	mucolipin 1	A_51_P482029	2.651	5.58
MCOLN3	mucolipin 3	A_52_P333097	172.225	22.053
Mcpt8	mast cell protease 8	A_51_P413059	-4.726	-6.859
MCTP1	multiple C2 domains, transmembrane 1	A_55_P2016376	3.311	3.552
MCU	mitochondrial calcium uniporter	A_55_P2141068	4.359	2.829
MDK	midkine (neurite growth-promoting factor 2)	A_66_P107379	-2.384	3.603
MED13	mediator complex subunit 13	A_52_P515826	-6.743	-9.596
MEF2A	myocyte enhancer factor 2A	A_55_P1985159	-6.396	-10.145
MEF2C	myocyte enhancer factor 2C	A_55_P2155620	-5.971	-5.595
MEFV	Mediterranean fever	A_51_P464918	-4.881	-6.31
Meg3	maternally expressed 3	A_52_P196568	52.992	4.246
MEIG1	meiosis/spermiogenesis associated 1	A_55_P2093705	4.6	3.233
MEP1A	meprin A subunit alpha	A_55_P2067707	-2.07	2.048
MEST	mesoderm specific transcript	A_51_P124535	4.585	3.584
METTL5	methyltransferase like 5	A_55_P1991304	2.23	3.072
METTL25	methyltransferase like 25	A_55_P2386544	2.718	4.892
Mettl4-ps1	methyltransferase like 4, pseudogene 1	A_55_P2077806	-2.211	2.218
MEX3B	mex-3 RNA binding family member B	A_52_P102248	-2.94	-4.119
MFGE8	milk fat globule-EGF factor 8 protein	A_51_P255682	5.018	2.291
MFSD7	major facilitator superfamily domain containing 7	A_52_P658320	3.092	4.308
MFSD2A	major facilitator superfamily domain containing 2A	A_51_P279437	6.396	2.419
MFSD4B	major facilitator superfamily domain containing 4B	A_51_P436469	2.126	3.577
MGAM	maltase-glucoamylase	A_52_P485850	-6.491	8.019
MGEA5	meningioma expressed antigen 5 (hyaluronidase)	A_55_P2333126	-2.22	2.105
MGLL	monoglyceride lipase	A_55_P2063312	139.132	25.28
MICAL1	microtubule associated monooxygenase, calponin and LIM domain containing 1	A_55_P2130388	3.77	2.46
MICAL2	microtubule associated monooxygenase, calponin and LIM domain containing 2	A_65_P20104	-11.448	-10.828
MICALL2	MICAL-like 2	A_55_P2004777	-2.345	-2.574
MICB	MHC class I polypeptide-related sequence B	A_51_P231549	2.486	4.198
MICU1	mitochondrial calcium uptake 1	A_55_P2151116	2.305	2.14
MID1	midline 1	A_55_P2337074	-3.679	4.858
MIDN	midnolin	A_55_P2136501	-2.356	-3.015
MIR17HG	miR-17-92 cluster host gene	A_55_P2347976	-3.073	2.117
Mir22hg	Mir22 host gene (non-protein coding)	A_55_P2007738	-2.817	-2.568
Mir99ahg	Mir99a and Mirlet7c-1 host gene (non-protein coding)	A_51_P306789	-6.752	-8.663
Mirg	miRNA containing gene	A_55_P2336173	6.373	2.004
Mirt1	myocardial infarction associated transcript 1	A_55_P2070331	25.751	32.652
Mirt2	myocardial infraction associated transcript 2	A_55_P2114342	-7.121	-2.503
MISP	mitotic spindle positioning	A_51_P408227	-2.716	2.701
MKI67	marker of proliferation Ki-67	A_55_P2073377	-2.113	-3.246
MKRN3	makorin ring finger protein 3	A_55_P2171563	-2.32	2.094
MLLT3	myeloid/lymphoid or mixed-lineage leukemia; translocated to, 3	A_55_P2157048	4.158	3.366
MLPH	melanophilin	A_66_P132222	2.624	-3.265
MLXIPL	MLX interacting protein-like	A_55_P2119957	-4.658	-7.857
MMD	monocyte to macrophage differentiation-associated	A_52_P518808	-3.597	-4.613
MMP8	matrix metallopeptidase 8	A_51_P231320	-8.13	5.511
MMP9	matrix metallopeptidase 9	A_52_P507214	-21.211	-29.223
MMP13	matrix metallopeptidase 13	A_51_P184484	-2.188	3.939
MMP16	matrix metallopeptidase 16	A_51_P195775	-5.591	-5.999
MMP19	matrix metallopeptidase 19	A_51_P269166	2.521	2.491
MMP27	matrix metallopeptidase 27	A_55_P2046959	-4.509	9.723
MMP28	matrix metallopeptidase 28	A_55_P2150612	15.379	26.64
MMRN2	multimerin 2	A_51_P414396	2.148	2.507
MMS22L	MMS22 like, DNA repair protein	A_55_P2044364	-2.109	-3.2
MN1	meningioma (disrupted in balanced translocation) 1	A_55_P2174935	-29.678	-33.207
MOGAT2	monoacylglycerol O-acyltransferase 2	A_51_P411345	-7.284	-11.082
MORN2	MORN repeat containing 2	A_52_P36928	3.248	9.902
MORN3	MORN repeat containing 3	A_55_P2154807	3.016	2.289
MPG	N-methylpurine DNA glycosylase	A_55_P2109983	-2.376	-2.498
MPO	myeloperoxidase	A_55_P2066505	-4.399	-9.403
MPP4	membrane protein, palmitoylated 4	A_55_P2064856	-2.869	3.391
MPPED1	metallophosphoesterase domain containing 1	A_55_P2046783	2.155	2.95
MPPED2	metallophosphoesterase domain containing 2	A_52_P408025	4.841	3.208
MPST	mercaptopyruvate sulfurtransferase	A_55_P2145531	3.462	10.914
Mptx1/Mptx2	mucosal pentraxin 1	A_55_P2092633	-3.617	-4.087
MPV17L	MPV17 mitochondrial membrane protein-like	A_51_P352738	2.316	-2.929
MPZL1	myelin protein zero-like 1	A_51_P228295	2.146	-2.222
MPZL3	myelin protein zero-like 3	A_55_P2076550	47.548	3.186
MRAP	melanocortin 2 receptor accessory protein	A_51_P346964	-2.589	-2.004
MRAP2	melanocortin 2 receptor accessory protein 2	A_55_P2105135	3.885	2.203
MRAS	muscle RAS oncogene homolog	A_55_P2154322	-3.013	-5.854
MRC1	mannose receptor, C type 1	A_55_P1988108	-2.679	-6.292
MREG	melanoregulin	A_55_P2096917	611.725	247.67
Mrgpra7	MAS-related GPR, member A7	A_55_P2004708	-3.976	-4.372
Mrgpra3/Mrgpra4	MAS-related GPR, member A3	A_66_P122660	-2.896	4.749
MRGPRE	MAS related GPR family member E	A_51_P392429	6.77	3.819
MRGPRF	MAS related GPR family member F	A_55_P2116180	-2.165	-3.227
MRGPRG	MAS related GPR family member G	A_55_P2180854	5.68	6.204
MRGPRX3	MAS related GPR family member X3	A_55_P2172001	-2.842	-2.333
Mroh4	maestro heat-like repeat family member 4	A_51_P204924	-3.695	-4.03
MRPL20	mitochondrial ribosomal protein L20	A_55_P1972882	2.195	-2.941
MRPS14	mitochondrial ribosomal protein S14	A_55_P2070786	2.369	-2.172
MS4A3	membrane-spanning 4-domains subfamily A member 3	A_51_P364210	-3.075	-6.109
MS4A8	membrane-spanning 4-domains subfamily A member 8	A_51_P501453	-11.019	-14.779
Ms4a14	membrane-spanning 4-domains, subfamily A, member 14	A_55_P2166833	-2.128	-2.524
MS4A4A	membrane-spanning 4-domains subfamily A member 4A	A_55_P2040485	-8.457	-10.632
Ms4a4b (includes others)	membrane-spanning 4-domains, subfamily A, member 4B	A_51_P136294	5.559	-4.555
Ms4a6b	membrane-spanning 4-domains, subfamily A, member 6B	A_55_P2180176	-8.808	-12.99
MSH3	mutS homolog 3	A_55_P1960587	-2.673	-4.145
MSR1	macrophage scavenger receptor 1	A_52_P127130	-4.498	-4.667
MST1R	macrophage stimulating 1 receptor	A_51_P110672	9.652	4.839
Msx3	msh homeobox 3	A_55_P2002291	-3.435	-22.527
MTCL1	microtubule crosslinking factor 1	A_55_P1996963	3.302	2.344
MTHFD2	methylenetetrahydrofolate dehydrogenase (NADP+ dependent) 2, methenyltetrahydrofolate cyclohydrolase	A_52_P184149	2.848	-24.764
MTHFR	methylenetetrahydrofolate reductase (NAD(P)H)	A_55_P2132323	-2.999	-3.25
MTL5	metallothionein-like 5, testis-specific (tesmin)	A_52_P177271	-10.857	-7.353
MTMR11	myotubularin related protein 11	A_52_P350537	-3.288	-2.317
MTUS1	microtubule associated tumor suppressor 1	A_55_P2090798	2.867	14.685
MTX3	metaxin 3	A_55_P2408864	-3.767	2.111
MUC3A	mucin 3A, cell surface associated	A_55_P2153762	2.483	5.974
Mucl1/Mucl2	mucin-like 2	A_55_P1987520	-4.494	-4.77
MUM1L1	melanoma associated antigen (mutated) 1-like 1	A_55_P2020090	2.568	-5.51
Mup1 (includes others)	major urinary protein 1	A_55_P2051486	-13.46	-15.25
MUSK	muscle, skeletal, receptor tyrosine kinase	A_55_P2130600	-2.385	3.104
MXD3	MAX dimerization protein 3	A_52_P190647	-3.122	-5.668
MXD4	MAX dimerization protein 4	A_55_P2172121	-4.329	-4.083
MXI1	MAX interactor 1, dimerization protein	A_55_P1987096	-7.339	-2.973
MYB	v-myb avian myeloblastosis viral oncogene homolog	A_55_P2017826	-3.251	-3.706
MYC	v-myc avian myelocytomatosis viral oncogene homolog	A_52_P108346	-2.542	-6.366
MYH3	myosin, heavy chain 3, skeletal muscle, embryonic	A_55_P2066440	-5.094	-5.121
MYH8	myosin, heavy chain 8, skeletal muscle, perinatal	A_51_P143296	2.034	2.669
MYH9	myosin, heavy chain 9, non-muscle	A_55_P2145922	-7.449	-2.039
MYH15	myosin, heavy chain 15	A_55_P2090065	-13.177	-4.791
MYL10	myosin light chain 10	A_52_P205710	-2.319	-2.595
MYO19	myosin XIX	A_55_P2109927	2.445	-3.191
MYO15A	myosin XVA	A_55_P1969977	-4.83	-3.372
MYO18B	myosin XVIIIB	A_55_P2168383	50.051	32.438
MYO5A	myosin VA	A_55_P2006250	3.186	2.665
MYO5B	myosin VB	A_55_P2096081	-2.322	-3.48
MYOM1	myomesin 1	A_51_P302520	-15.462	-5.019
MYOM3	myomesin 3	A_55_P2034067	9.701	6.073
MYOZ1	myozenin 1	A_51_P379750	-5.177	-5.857
MYT1L	myelin transcription factor 1 like	A_55_P2001793	9.968	-6.677
MZB1	marginal zone B and B1 cell-specific protein	A_51_P452153	3.179	2.249
N4BP1	NEDD4 binding protein 1	A_52_P420216	-2.169	-2.266
N4BP2L2	NEDD4 binding protein 2-like 2	A_55_P2450933	-10.367	-3.121
NAA11	N(alpha)-acetyltransferase 11, NatA catalytic subunit	A_65_P05456	2.826	2.104
NABP1	nucleic acid binding protein 1	A_66_P123683	2.227	5.173
NAGPA	N-acetylglucosamine-1-phosphodiester alpha-N-acetylglucosaminidase	A_51_P370050	2.567	2.729
NALCN	sodium leak channel, non selective	A_55_P2157088	-3.97	-4.45
NANOS1	nanos homolog 1 (Drosophila)	A_52_P231232	-6.912	-7.495
NAT9	N-acetyltransferase 9 (GCN5-related, putative)	A_55_P2167898	3.074	4.641
NAT8L	N-acetyltransferase 8-like (GCN5-related, putative)	A_55_P1997821	10.944	3.759
NAV1	neuron navigator 1	A_55_P2130408	-8.738	-4.16
NCALD	neurocalcin delta	A_66_P118863	26.438	9.992
NCAN	neurocan	A_55_P2453279	3.463	3.559
NCAPG	non-SMC condensin I complex subunit G	A_55_P1990341	-2.643	-3.776
NCF1	neutrophil cytosolic factor 1	A_55_P2071466	-2.34	-2.291
NCKAP5L	NCK associated protein 5 like	A_51_P349281	10.629	2.835
NCOR2	nuclear receptor corepressor 2	A_55_P2123137	-2.412	-2.12
NCS1	neuronal calcium sensor 1	A_51_P114062	-2.316	-3.724
NDC80	NDC80 kinetochore complex component	A_51_P191649	-2.289	-2.268
NDRG1	N-myc downstream regulated 1	A_51_P405606	4.379	7.572
NDRG2	NDRG family member 2	A_51_P176352	2.37	3.826
NDST1	N-deacetylase/N-sulfotransferase (heparan glucosaminyl) 1	A_52_P79947	2.75	2.454
NDST3	N-deacetylase/N-sulfotransferase (heparan glucosaminyl) 3	A_55_P1982319	220.754	3.369
NDUFAF5	NADH:ubiquinone oxidoreductase complex assembly factor 5	A_55_P2138346	-3.531	8.952
Nebl	nebulette	A_55_P1961611	-7.168	-12.584
NEFH	neurofilament, heavy polypeptide	A_55_P2053181	4.015	3.505
NEIL2	nei-like DNA glycosylase 2	A_55_P2099418	2.495	6.128
NEIL3	nei-like DNA glycosylase 3	A_52_P251366	-5.922	-21.234
NEMP2	nuclear envelope integral membrane protein 2	A_51_P489736	-2.221	-2.082
Nes	nestin	A_55_P1953728	-11.199	-5.994
NEURL1	neuralized E3 ubiquitin protein ligase 1	A_55_P2023692	-5.207	-6.678
NEURL3	neuralized E3 ubiquitin protein ligase 3	A_51_P187750	-5.569	-3.506
NEURL1B	neuralized E3 ubiquitin protein ligase 1B	A_55_P2011727	-2.084	-3.106
NEUROD1	neuronal differentiation 1	A_55_P2004972	2.154	2
NFATC2	nuclear factor of activated T-cells, cytoplasmic, calcineurin-dependent 2	A_55_P1967978	-3.895	-2.923
NFKBIB	nuclear factor of kappa light polypeptide gene enhancer in B-cells inhibitor, beta	A_55_P2051666	2.507	2.1
NFKBIE	nuclear factor of kappa light polypeptide gene enhancer in B-cells inhibitor, epsilon	A_51_P235123	-4.243	-2.29
NGEF	neuronal guanine nucleotide exchange factor	A_55_P2132512	-4.853	-7.348
NGFRAP1	nerve growth factor receptor (TNFRSF16) associated protein 1	A_55_P2149615	3.837	4.695
Ngp	neutrophilic granule protein	A_52_P429450	-29.765	-55.349
NHLH1	nescient helix-loop-helix 1	A_55_P2058646	-12.934	-20.132
NIPAL1	NIPA-like domain containing 1	A_52_P140005	-3.802	-2.429
NIPAL3	NIPA-like domain containing 3	A_55_P2148688	6.396	3.399
NKAIN2	Na+/K+ transporting ATPase interacting 2	A_55_P2033347	-12.163	-4.558
NKAIN4	Na+/K+ transporting ATPase interacting 4	A_55_P2106901	2.097	3.475
NKD1	naked cuticle homolog 1 (Drosophila)	A_55_P1967736	3.938	2.297
Nkx1-1	NK1 transcription factor related, locus 1 (Drosophila)	A_55_P2056566	2.045	-2.65
NKX3-2	NK3 homeobox 2	A_55_P2177113	2.621	3.282
NKX6-2	NK6 homeobox 2	A_55_P1997569	-44.536	-56.18
NLRP1	NLR family, pyrin domain containing 1	A_55_P2096797	-7.104	-12.618
NLRP3	NLR family, pyrin domain containing 3	A_55_P2273439	-2.422	-2.213
NLRP10	NLR family, pyrin domain containing 10	A_52_P590625	-3.448	-14.56
Nlrp1a	NLR family, pyrin domain containing 1A	A_55_P1955998	-8.905	-6.89
Nlrp1c-ps	NLR family, pyrin domain containing 1C, pseudogene	A_55_P2086525	9.597	-7.7
NNMT	nicotinamide N-methyltransferase	A_55_P2181557	-3.672	-9.612
Nnt	nicotinamide nucleotide transhydrogenase	A_55_P2008956	2.145	2.936
NOS2	nitric oxide synthase 2	A_55_P2158741	48.547	42.64
Nos1ap	nitric oxide synthase 1 (neuronal) adaptor protein	A_66_P134808	-8.239	-3.391
NOTCH1	notch 1	A_55_P2171897	-5.368	2.008
NPAS4	neuronal PAS domain protein 4	A_55_P1975215	-7.251	-4.691
NPC1	Niemann-Pick disease, type C1	A_51_P349341	2.011	2.282
Npcd	neuronal pentraxin chromo domain	A_55_P2147846	-10.132	-17.073
NPHP3	nephronophthisis 3 (adolescent)	A_55_P2137576	-6.562	-3.782
NPM2	nucleophosmin/nucleoplasmin 2	A_51_P289679	-2.401	3.228
NPNT	nephronectin	A_55_P1993549	3.354	3.105
NPR3	natriuretic peptide receptor 3	A_51_P247184	2.623	3.208
NPY	neuropeptide Y	A_51_P454873	12.108	43.505
Npy6r	neuropeptide Y receptor Y6	A_55_P2113021	-51.768	-60.758
NR2F1	nuclear receptor subfamily 2 group F member 1	A_66_P114782	3.551	-2.076
NR4A1	nuclear receptor subfamily 4 group A member 1	A_51_P239654	-3.375	-2.732
NR4A2	nuclear receptor subfamily 4 group A member 2	A_55_P1983508	-3.611	-2.604
NR6A1	nuclear receptor subfamily 6 group A member 1	A_55_P2003438	2.755	2.234
NRCAM	neuronal cell adhesion molecule	A_55_P2003541	2.526	-3.497
NRG2	neuregulin 2	A_55_P2094034	-6.512	-7.322
NRG4	neuregulin 4	A_55_P2185905	10.278	14.004
Nron	non-protein coding RNA, repressor of NFAT	A_55_P2207335	-2.416	-2.511
Nrxn3	neurexin III	A_55_P1963889	-15.905	68.917
NSG1	neuron specific gene family member 1	A_52_P467726	3.027	-3.449
NSL1	NSL1, MIS12 kinetochore complex component	A_55_P1979659	-7.07	-3.143
NTN1	netrin 1	A_55_P2162935	18.16	22.769
NTS	neurotensin	A_51_P485756	-3.548	2.055
NTSR1	neurotensin receptor 1 (high affinity)	A_55_P2185476	-14.654	-21.878
NUDT15	nudix hydrolase 15	A_66_P135061	-2.156	-2.689
NUDT17	nudix hydrolase 17	A_52_P518076	2.738	5.675
NUF2	NUF2, NDC80 kinetochore complex component	A_55_P2113964	12.097	-5.956
NUP93	nucleoporin 93kDa	A_66_P125873	15.344	-2.495
NUPL2	nucleoporin like 2	A_55_P2004365	-10.748	-21.595
NUSAP1	nucleolar and spindle associated protein 1	A_51_P240453	-3.274	-5.672
NWD2	NACHT and WD repeat domain containing 2	A_55_P1975245	-34.518	-17.932
NXN	nucleoredoxin	A_55_P2022364	-2.748	-7.449
Nxpe5	neurexophilin and PC-esterase domain family, member 5	A_55_P2026139	-10.183	-359.661
NXPH4	neurexophilin 4	A_55_P2165008	2.047	2.003
OAS2	2'-5'-oligoadenylate synthetase 2	A_55_P2019719	-10.043	2.386
OAS3	2'-5'-oligoadenylate synthetase 3	A_51_P472867	-3.922	3.59
[truncated: 1,071 more rows]

## Sheet: LXR_targeted_geneset
Symbol	Entrez Gene Name	Probe ID	Fold Change(p18KO)	Fold Change(Torin1)
CCR2	chemokine (C-C motif) receptor 2	A_51_P245989	-39.034	-271.592
PLTP	phospholipid transfer protein	A_55_P1993955	-27.9312	-15.4035
LPL	lipoprotein lipase	A_52_P257812	-26.5473	-70.3105
TRPC4	transient receptor potential cation channel, subfamily C, member 4	A_51_P516148	-13.6688	-6.6717
CCR5	chemokine (C-C motif) receptor 5 (gene/pseudogene)	A_52_P578732	-13.3152	-4.13234
AQP3	aquaporin 3 (Gill blood group)	A_51_P245090	-7.3099	-21.3811
IL1B	interleukin 1 beta	A_51_P212782	-6.97818	-7.23218
IL10	interleukin 10	A_51_P430766	-6.27559	-5.87966
CXCL10	chemokine (C-X-C motif) ligand 10	A_55_P2016462	-5.34246	-15.945
GGT5	gamma-glutamyltransferase 5	A_55_P2061064	-4.88106	-4.65021
ABCA1	ATP binding cassette subfamily A member 1	A_52_P665675	-3.89316	-2.13494
CD40	CD40 molecule	A_55_P2036693	-3.81603	-4.98082
FLT1	fms related tyrosine kinase 1	A_51_P398723	-3.32715	-5.31337
CCL5	chemokine (C-C motif) ligand 5	A_52_P638459	-2.51188	7.278
NLRP3	NLR family, pyrin domain containing 3	A_55_P2273439	-2.42214	-2.21268
TLR4	toll-like receptor 4	A_66_P124806	-2.00134	-3.00794
NPC1	Niemann-Pick disease, type C1	A_51_P349341	2.01073	2.28217
HLA-DOA	major histocompatibility complex, class II, DO alpha	A_51_P449325	2.06157	6.42096
FGF1	fibroblast growth factor 1 (acidic)	A_52_P538673	2.2329	3.07222
Ccl2	chemokine (C-C motif) ligand 2	A_51_P286737	2.27974	-3.28019
ACACA	acetyl-CoA carboxylase alpha	A_55_P2084703	2.34851	-3.45136
FLT4	fms related tyrosine kinase 4	A_51_P179531	2.76015	2.0923
CSF1	colony stimulating factor 1	A_51_P195506	2.98626	2.62556
PPARGC1A	peroxisome proliferator-activated receptor gamma, coactivator 1 alpha	A_51_P279038	3.24964	2.62075
SP110	SP110 nuclear body protein	A_55_P2037236	3.5212	3.67132
PTGES	prostaglandin E synthase	A_55_P1974189	3.77628	2.18413
ACSL3	acyl-CoA synthetase long-chain family member 3	A_55_P2165324	4.66379	-4.39758
CCL3L3	chemokine (C-C motif) ligand 3-like 3	A_51_P140710	5.80059	2.42306
RUNX3	runt-related transcription factor 3	A_55_P2130895	6.05148	4.09796
IL6	interleukin 6	A_55_P1997756	7.69025	2.01033
SCD	stearoyl-CoA desaturase (delta-9-desaturase)	A_52_P682382	20.2911	-4.07333
CLEC4E	C-type lectin domain family 4 member E	A_52_P161488	31.3403	31.9021
NOS2	nitric oxide synthase 2	A_55_P2158741	48.5468	42.6398
